# Supplementary material for: A threshold level of JNK activates damage-responsive enhancers via JAK/STAT to promote tissue regeneration
Source: Development. 2025 Sep 8;152(20):dev204632. doi: 10.1242/dev.204632 (PMC12450469; doi:10.1242/dev.204632)
Supplement: Table S1. — Genes that are differentially expressed upon damage in early and late L3 discs identified by RNA-seq. Data include unique Flybase gene ID, gene names and expression attributes. [file develop-152-204632-TableS1.xlsx]

## Sheet: Early Damaged vs Undamaged
Flybase GeneID	Gene Name	logFC	AveExpr	t	P.Value	adj.P.Val	B
FBgn0033483	egr	5.76852	7.05553	30.1725	1.99982e-10	1.97528e-06	14.1582
FBgn0035049	Mmp1	3.61137	8.66613	26.8993	5.61904e-10	1.97528e-06	13.6605
FBgn0046763	peg	-3.28087	7.19529	-26.9019	5.61417e-10	1.97528e-06	13.6209
FBgn0264894	CG44085	4.12902	5.32085	25.7288	8.37913e-10	2.20916e-06	12.634
FBgn0034903	sona	2.14224	6.37633	20.7753	5.67989e-09	1.124e-05	11.4223
FBgn0085424	nub	-2.82393	6.86535	-20.3471	6.83868e-09	1.124e-05	11.2355
FBgn0039852	nyo	-2.7477	6.09936	-20.0557	7.77645e-09	1.124e-05	11.0615
FBgn0030309	CG1572	2.08306	6.66781	19.5101	9.94011e-09	1.16476e-05	10.8645
FBgn0004394	pdm2	-3.75571	4.56356	-19.8494	8.52644e-09	1.124e-05	10.4477
FBgn0029896	CG3168	2.58507	6.72517	18.3648	1.70139e-08	1.38022e-05	10.3303
FBgn0032297	CG17124	4.46223	4.96192	19.0326	1.23904e-08	1.1879e-05	10.2487
FBgn0035510	Cpr64Aa	-3.78358	4.3274	-19.0865	1.20826e-08	1.1879e-05	10.2303
FBgn0028886	CG15279	4.21787	3.92315	18.7951	1.38522e-08	1.21738e-05	10.0413
FBgn0028540	CG9008	-4.07102	3.96366	-18.1413	1.89663e-08	1.4287e-05	9.9066
FBgn0267337	rn	-2.42208	6.5154	-17.1771	3.076e-08	1.89419e-05	9.73001
FBgn0032538	Vajk2	-2.79804	2.93344	-16.9229	3.5091e-08	1.89419e-05	9.58019
FBgn0035089	Phk-3	2.09157	7.36924	16.8384	3.66785e-08	1.89419e-05	9.53556
FBgn0262139	trh	-2.45045	4.70812	-16.7852	3.77186e-08	1.89419e-05	9.51124
FBgn0053542	upd3	4.41171	4.1189	17.2727	2.9286e-08	1.89419e-05	9.45498
FBgn0036899	tey	-3.69877	4.22181	-17.0151	3.34465e-08	1.89419e-05	9.18977
FBgn0029881	pigs	1.83147	7.31504	15.9918	5.78062e-08	2.65054e-05	9.05698
FBgn0032693	Cyp310a1	-5.28114	3.94436	-16.6262	4.10238e-08	1.96653e-05	9.00781
FBgn0000157	Dll	-3.03486	5.53835	-15.7106	6.75714e-08	2.7408e-05	8.95981
FBgn0265422	lncRNA:CR44334	-3.22782	4.38922	-15.8244	6.34151e-08	2.7408e-05	8.88358
FBgn0041087	wun2	5.0004	4.36267	17.0427	3.29718e-08	1.89419e-05	8.87228
FBgn0051869	CG31869	1.8819	6.87578	15.4526	7.81618e-08	3.05294e-05	8.77202
FBgn0037012	Rcd2	3.5545	3.83608	15.7274	6.69406e-08	2.7408e-05	8.72971
FBgn0031645	CG3036	2.16885	5.29156	15.2929	8.56272e-08	3.22509e-05	8.72591
FBgn0037989	ATP8B	2.18638	5.29571	15.1343	9.38315e-08	3.41223e-05	8.63498
FBgn0030941	wgn	-1.80234	5.07738	-15.0448	9.88411e-08	3.4746e-05	8.57411
FBgn0004956	upd1	2.94466	4.77368	14.6298	1.26287e-07	4.29621e-05	8.33997
FBgn0259986	nab	-2.23024	4.46077	-14.2023	1.63666e-07	5.23038e-05	8.07121
FBgn0259977	Tdc1	4.67336	3.65651	14.5212	1.34796e-07	4.44239e-05	8.03252
FBgn0028341	Ptpmeg2	1.62836	7.75838	14.0248	1.82654e-07	5.50363e-05	7.85934
FBgn0040271	Sulf1	1.56935	7.70706	13.9483	1.9157e-07	5.61194e-05	7.81062
FBgn0030494	Cpr12A	-3.35969	4.21194	-13.7024	2.23682e-07	6.37553e-05	7.6935
FBgn0033731	Cpr49Ah	-5.43059	5.61974	-13.5766	2.42382e-07	6.72675e-05	7.68575
FBgn0260386	mtg	1.88007	5.57775	13.4372	2.65149e-07	6.99066e-05	7.57063
FBgn0010039	GstD3	1.67926	6.01291	13.5175	2.51756e-07	6.80774e-05	7.54352
FBgn0030310	PGRP-SA	4.34819	2.95754	14.0665	1.77984e-07	5.50363e-05	7.41463
FBgn0039257	tnc	2.48774	8.36936	13.0866	3.33556e-07	8.37543e-05	7.24416
FBgn0028544	Vajk3	-2.64693	3.08199	-12.8085	4.01777e-07	9.48188e-05	7.17239
FBgn0038088	CG10126	2.81281	4.68396	12.7566	4.16127e-07	9.48188e-05	7.15957
FBgn0025631	moody	1.81843	5.14181	12.749	4.18276e-07	9.48188e-05	7.11865
FBgn0263934	esn	-1.78026	6.46247	-12.734	4.22576e-07	9.48188e-05	7.02162
FBgn0261649	tinc	-1.94233	6.18378	-12.6361	4.51736e-07	9.92501e-05	6.98684
FBgn0268063	ltl	-4.17952	5.08582	-12.3404	5.54174e-07	0.000119272	6.86034
FBgn0032955	CG2201	2.86095	4.06828	12.2201	6.02989e-07	0.000124689	6.77135
FBgn0287864	hbs	-1.74577	5.22176	-11.9477	7.32072e-07	0.000145669	6.55566
FBgn0031089	aspr	4.48155	2.90364	12.7789	4.09906e-07	9.48188e-05	6.52444
FBgn0050418	nord	-1.46222	5.379	-11.97	7.20448e-07	0.000145669	6.49273
FBgn0005660	Ets21C	4.68523	3.4833	12.2265	6.00314e-07	0.000124689	6.48544
FBgn0003285	rst	-1.27095	5.77654	-11.542	9.84537e-07	0.000192276	6.1766
FBgn0034693	flap	3.48664	3.28979	11.4417	1.06089e-06	0.000203421	5.97148
FBgn0034253	CG10936	2.46486	6.54451	11.2555	1.22052e-06	0.000229849	5.93951
FBgn0001253	ImpE1	3.16662	7.7	11.1399	1.33289e-06	0.000242356	5.85344
FBgn0243512	puc	1.5545	6.04352	11.1165	1.35696e-06	0.000242551	5.81371
FBgn0043841	vir-1	1.67443	7.30909	11.1964	1.27662e-06	0.000236198	5.80781
FBgn0033574	Spn47C	1.47975	5.21609	10.6868	1.89707e-06	0.000327976	5.50787
FBgn0033438	Mmp2	1.69601	5.92511	10.4988	2.20488e-06	0.000366459	5.43048
FBgn0283741	prage	1.71445	4.30808	10.4125	2.36421e-06	0.000383584	5.41654
FBgn0013763	Idgf6	1.24495	6.78553	10.7366	1.82376e-06	0.000320557	5.41097
FBgn0030964	Pvf1	3.13061	3.79803	10.3493	2.48883e-06	0.000391749	5.31756
FBgn0032601	yellow-b	2.14586	5.99928	10.5397	2.13339e-06	0.000362883	5.31735
FBgn0038511	cysu	-2.41132	4.48294	-10.2194	2.76859e-06	0.000423153	5.28363
FBgn0020307	dve	-5.71089	3.88582	-10.4881	2.22391e-06	0.000366459	5.23129
FBgn0264711	CG43980	-1.14907	5.83583	-10.371	2.44514e-06	0.000390704	5.20847
FBgn0033033	scaf	1.62937	7.28081	10.3265	2.53559e-06	0.00039324	5.08429
FBgn0030598	CG9503	2.04779	4.43284	9.9625	3.42969e-06	0.00048226	5.07874
FBgn0039851	mey	-1.39004	5.87881	-10.117	3.01372e-06	0.000441426	5.01255
FBgn0030159	CG9689	2.07778	6.67683	10.1608	2.90596e-06	0.000433617	5.01051
FBgn0037853	CG14696	1.49155	4.585	10.0856	3.09356e-06	0.000446914	5.00078
FBgn0010453	Wnt4	2.98385	4.43131	9.70315	4.27778e-06	0.000556957	4.85656
FBgn0000180	bib	-1.32521	5.54655	-9.88044	3.6761e-06	0.000503482	4.83693
FBgn0285963	CG46339	1.17097	8.2648	10.031	3.23795e-06	0.000461451	4.79187
FBgn0016078	wun	2.04771	5.72371	9.82745	3.84553e-06	0.000513354	4.76658
FBgn0063127	lncRNA:CR33938	-2.49922	4.35454	-9.54037	4.92671e-06	0.000599546	4.72517
FBgn0030904	upd2	7.60292	2.93907	13.3167	2.86736e-07	7.37541e-05	4.6975
FBgn0039869	CG1890	1.06054	7.98034	9.9175	3.56248e-06	0.000494342	4.69225
FBgn0039226	Ude	1.63861	3.45604	9.65632	4.45426e-06	0.000572861	4.68247
FBgn0011829	Ret	3.16084	2.57148	9.5359	4.946e-06	0.000599546	4.65252
FBgn0034476	Toll-7	-1.41686	8.22992	-9.83392	3.82439e-06	0.000513354	4.61489
FBgn0266046	asRNA:bsAS	-4.17053	2.71078	-10.1553	2.91929e-06	0.000433617	4.57606
FBgn0003174	pwn	-0.931375	7.29101	-9.75557	4.08929e-06	0.000539071	4.54619
FBgn0003071	Pfk	-1.14068	6.55458	-9.63818	4.52477e-06	0.000574918	4.46516
FBgn0250867	CG42238	-1.33768	5.78481	-9.53861	4.93429e-06	0.000599546	4.45266
FBgn0265011	Np	-1.77494	4.98456	-9.2922	6.1345e-06	0.000718827	4.42787
FBgn0011274	Dif	1.68216	3.65571	9.29379	6.12575e-06	0.000718827	4.42485
FBgn0053993	Egfrap	-2.16921	4.33175	-9.24295	6.41097e-06	0.000734541	4.42163
FBgn0039131	CG12268	-1.80391	5.10415	-9.34317	5.86204e-06	0.000702512	4.33387
FBgn0020300	geko	-1.69159	4.21488	-9.10517	7.2601e-06	0.000814521	4.28766
FBgn0267635	lncRNA:CR45973	2.64701	3.35291	9.02803	7.7889e-06	0.00086465	4.27671
FBgn0039323	CG10559	2.29784	2.67107	8.98522	8.1006e-06	0.000876306	4.22965
FBgn0001319	kn	-4.85378	3.14732	-9.53756	4.93883e-06	0.000599546	4.1684
FBgn0032805	CG10337	1.45936	3.70162	8.99747	8.01002e-06	0.000876306	4.1675
FBgn0028956	mthl3	0.92746	7.10828	9.23144	6.47756e-06	0.000734541	4.05695
FBgn0039844	CG1607	-0.902152	8.48784	-9.23244	6.47177e-06	0.000734541	4.0478
FBgn0029804	CG3097	-4.27751	4.31988	-8.81826	9.45389e-06	0.000952628	4.03188
FBgn0264574	Glut1	-2.02502	4.40062	-8.7378	1.01932e-05	0.000995348	4.00967
FBgn0039464	CG6330	2.20259	3.83881	8.75103	1.00674e-05	0.000992254	3.98696
FBgn0243486	rdo	-1.58595	5.46625	-8.88366	8.89621e-06	0.000938194	3.95882
FBgn0003117	pnr	-0.974801	5.56583	-8.97951	8.14318e-06	0.000876306	3.9297
FBgn0000061	al	-2.09162	4.06467	-8.58874	1.17366e-05	0.00107665	3.8371
FBgn0004101	bs	-1.06168	5.20659	-8.78648	9.73858e-06	0.000968897	3.79739
FBgn0028473	Non1	0.836101	9.32425	8.90219	8.7449e-06	0.000931553	3.72491
FBgn0041184	Socs36E	1.85443	8.18087	8.85601	9.12748e-06	0.000952628	3.68235
FBgn0260745	mfas	1.1332	9.10983	8.8338	9.31794e-06	0.000952628	3.65622
FBgn0039728	CG7896	-0.934889	7.20216	-8.81477	9.48473e-06	0.000952628	3.65418
FBgn0030958	CR6900	4.26893	2.92359	8.45542	1.33362e-05	0.00120208	3.6482
FBgn0287234	slf	1.29051	5.07314	8.66905	1.08755e-05	0.00103327	3.54747
FBgn0037623	CG9801	1.0604	5.44799	8.58867	1.17374e-05	0.00107665	3.5358
FBgn0041789	Pax	0.830198	7.14924	8.69512	1.06111e-05	0.00101731	3.53121
FBgn0003975	vg	-1.15234	7.31342	-8.6987	1.05753e-05	0.00101731	3.53088
FBgn0035539	slow	1.29536	7.00967	8.64854	1.10885e-05	0.0010441	3.48486
FBgn0030394	Cpr11A	1.79667	2.51818	8.32407	1.51492e-05	0.00132036	3.46899
FBgn0050446	Tdc2	5.8544	1.74034	8.83933	9.27015e-06	0.000952628	3.45822
FBgn0031902	Wnt6	1.29011	4.7199	8.38931	1.4217e-05	0.00127061	3.45416
FBgn0037796	CG12814	0.964003	8.72421	8.58839	1.17405e-05	0.00107665	3.40742
FBgn0004885	tok	-0.872919	8.48823	-8.56361	1.20213e-05	0.0010929	3.38171
FBgn0036463	Reck	-1.15889	5.10166	-8.204	1.70452e-05	0.00144966	3.2721
FBgn0035346	CG1146	1.76747	6.3655	8.34729	1.48099e-05	0.00131153	3.25723
FBgn0024294	Spn43Aa	-3.34827	5.57081	-7.89385	2.3262e-05	0.00187268	3.2076
FBgn0000075	amd	1.12738	4.32178	8.0889	1.91094e-05	0.00159943	3.19995
FBgn0033134	Tsp42El	2.01557	2.98632	7.89518	2.32306e-05	0.00187268	3.15807
FBgn0039678	Obp99a	-2.57819	2.95571	-7.8418	2.45309e-05	0.00194514	3.15532
FBgn0034583	CG10527	1.20439	4.98293	8.25469	1.62147e-05	0.00140164	3.15465
FBgn0036690	Ilp8	8.58672	3.48464	8.33945	1.49235e-05	0.00131153	3.129
FBgn0265191	Gyg	-0.965379	6.31535	-8.20467	1.70339e-05	0.00144966	3.04062
FBgn0262579	Sarm	1.01704	7.12967	8.13463	1.82581e-05	0.0015404	2.94887
FBgn0032452	CG15484	1.52321	2.5377	7.59371	3.17166e-05	0.0023228	2.85219
FBgn0040532	CG8369	2.42981	1.59771	7.52089	3.4242e-05	0.0024734	2.83358
FBgn0035767	Cln7	-1.41914	4.68588	-7.725	2.7663e-05	0.00212945	2.82889
FBgn0030608	Lsd-2	-1.79616	7.36209	-7.97805	2.13591e-05	0.00177365	2.78205
FBgn0035865	CG7201	-3.64508	1.50207	-7.59853	3.1557e-05	0.0023228	2.73492
FBgn0050440	CG30440	-0.765338	7.51333	-7.93403	2.23318e-05	0.00182567	2.72443
FBgn0267487	Ptp61F	1.23493	8.4868	7.85691	2.4155e-05	0.00192984	2.63118
FBgn0034194	CG15611	1.14903	5.78414	7.77733	2.62087e-05	0.00204131	2.60803
FBgn0085354	CG34325	1.48441	3.63367	7.46814	3.62088e-05	0.00255736	2.60047
FBgn0036750	CG6034	2.28492	0.24266	7.29087	4.37791e-05	0.00297329	2.59702
FBgn0003866	tsh	0.727811	8.00045	7.80276	2.55324e-05	0.00200944	2.57193
FBgn0086680	vvl	-1.51672	8.29356	-7.77305	2.63245e-05	0.00204131	2.5408
FBgn0003130	Poxn	-5.51666	2.09062	-7.94737	2.2032e-05	0.00181523	2.54011
FBgn0266719	stac	0.835269	6.82047	7.66159	2.95452e-05	0.00225785	2.43386
FBgn0040279	Osi14	-2.29478	2.80578	-7.17843	4.94695e-05	0.00318113	2.43271
FBgn0033853	NADK	1.21291	6.3833	7.57927	3.22008e-05	0.00234199	2.4206
FBgn0031885	Mnn1	-0.949907	6.77305	-7.61654	3.09674e-05	0.00231272	2.41103
FBgn0031675	CG9121	-2.92513	2.0064	-7.16216	5.03578e-05	0.00321862	2.40267
FBgn0086758	chinmo	1.51808	8.58689	7.63538	3.03636e-05	0.0023037	2.38525
FBgn0085212	CG34183	1.4942	2.74682	7.13627	5.18078e-05	0.00327165	2.37238
FBgn0033188	Drat	0.894795	7.7573	7.61544	3.1003e-05	0.00231272	2.36574
FBgn0035499	Chd64	0.735104	8.57822	7.61122	3.11404e-05	0.00231272	2.3569
FBgn0003162	Pu	1.46286	2.87997	7.10704	5.34994e-05	0.00333849	2.33762
FBgn0015904	ara	-1.03214	6.17993	-7.51371	3.45027e-05	0.00247527	2.32017
FBgn0025885	Inos	-0.853231	5.55492	-7.46384	3.63744e-05	0.00255736	2.31021
FBgn0261560	Thor	1.48516	3.41264	7.14671	5.12174e-05	0.00325385	2.29593
FBgn0087011	CG41520	1.96855	4.41585	7.21491	4.75394e-05	0.00309476	2.29515
FBgn0266918	CG32486	0.850072	6.32225	7.49953	3.50241e-05	0.0024957	2.28685
FBgn0032587	CG5953	2.25319	3.45446	7.04438	5.7333e-05	0.00347166	2.28634
FBgn0030954	CCKLR-17D3	-1.9415	3.55671	-7.02293	5.87138e-05	0.00351816	2.25473
FBgn0032899	CG9338	1.44829	4.17443	7.2866	4.39818e-05	0.00297329	2.21131
FBgn0039155	Kal1	-1.15985	5.36895	-7.31509	4.26499e-05	0.00292069	2.18953
FBgn0250839	CG2016	-2.37743	3.02278	-6.90403	6.70555e-05	0.00388553	2.17825
FBgn0032132	CG4382	-2.72286	4.7283	-6.89697	6.759e-05	0.00389271	2.1754
FBgn0027598	cindr	0.974872	7.58997	7.43716	3.74213e-05	0.00261355	2.1722
FBgn0038419	CG14879	1.47774	3.11556	7.0012	6.01496e-05	0.00358276	2.16131
FBgn0265413	CG44325	1.02309	7.36903	7.38154	3.97113e-05	0.00275523	2.10305
FBgn0020299	stumps	0.902913	6.06609	7.31581	4.26167e-05	0.00292069	2.08776
FBgn0015774	NetB	-1.56145	5.96581	-7.27916	4.4337e-05	0.0029782	2.0809
FBgn0038070	CG6753	4.85535	2.51936	7.1072	5.34901e-05	0.00333849	2.074
FBgn0037503	CG14598	1.39404	4.6767	7.18864	4.89212e-05	0.00316517	2.06333
FBgn0038243	CG8066	2.14466	1.82408	6.77943	7.72071e-05	0.00424076	2.04989
FBgn0025525	bab2	-1.26689	5.02064	-7.08608	5.47498e-05	0.00335692	2.04097
FBgn0024179	wit	-0.840921	5.64353	-7.22691	4.69226e-05	0.00307357	2.031
FBgn0030847	CG12991	0.764889	5.99073	7.23407	4.65589e-05	0.00306881	2.00935
FBgn0003984	vn	-0.856372	6.22758	-7.26092	4.52218e-05	0.00299943	1.9987
FBgn0003377	Sgs7	-3.89298	2.25562	-6.80237	7.52193e-05	0.00417507	1.97359
FBgn0010397	LamC	0.916208	7.68582	7.27194	4.4685e-05	0.00298258	1.96896
FBgn0011674	insc	1.95354	5.49746	7.04112	5.75406e-05	0.00347166	1.94411
FBgn0034391	CG15080	1.80694	1.77874	6.65649	8.88889e-05	0.0046638	1.8925
FBgn0038290	CG6912	3.19274	1.37601	6.66067	8.84618e-05	0.0046638	1.88869
FBgn0030052	CG12065	1.0752	5.39614	7.08684	5.47036e-05	0.00335692	1.86508
FBgn0040942	CG12643	1.18676	4.4392	6.99138	6.08111e-05	0.00358276	1.85966
FBgn0052091	CG32091	1.29056	4.69534	6.88786	6.82867e-05	0.00389271	1.8423
FBgn0036740	Vps60	0.761078	6.07469	7.04006	5.76087e-05	0.00347166	1.76291
FBgn0052412	QC	1.2788	3.95258	6.73938	8.0818e-05	0.00432643	1.75031
FBgn0085438	CG34409	1.52238	2.9951	6.52833	0.000103151	0.00518017	1.69286
FBgn0020414	Idgf3	1.95446	3.24189	6.61123	9.36644e-05	0.00489002	1.68571
FBgn0267910	lncRNA:CR34335	2.26834	5.26398	6.8432	7.18172e-05	0.00405018	1.65456
FBgn0265512	mlt	1.14439	4.78507	6.7929	7.60328e-05	0.00419812	1.65173
FBgn0264953	Piezo	0.959365	7.57471	6.99447	6.06018e-05	0.00358276	1.64192
FBgn0284435	tyn	1.59258	7.87159	6.97709	6.17875e-05	0.00362006	1.62181
FBgn0033980	Cyp6a20	3.54772	1.09363	6.57852	9.72895e-05	0.00503898	1.57934
FBgn0038721	subdued	1.01423	5.48378	6.80387	7.50909e-05	0.00417507	1.55686
FBgn0038279	Sdr	-1.24313	5.11244	-6.72423	8.22307e-05	0.00437983	1.52009
FBgn0000119	arr	-0.861004	8.68309	-6.88798	6.82775e-05	0.00389271	1.51106
FBgn0033158	CG12164	-3.06722	0.302335	-6.35744	0.000126187	0.00594092	1.4938
FBgn0262509	nrm	-1.28298	3.20866	-6.48037	0.000109115	0.00535813	1.48327
FBgn0263132	Cht6	1.18412	7.5721	6.85247	7.10683e-05	0.0040295	1.47603
FBgn0004397	Vinc	0.806157	7.18262	6.83625	7.23841e-05	0.00406044	1.46819
FBgn0039297	CG11852	1.37521	1.54722	6.35327	0.000126815	0.00594396	1.41585
FBgn0038455	CG14907	1.08157	3.77645	6.43248	0.000115447	0.00560696	1.40262
FBgn0034724	babos	0.784737	6.60276	6.74862	7.99691e-05	0.00430283	1.38826
FBgn0035770	pst	-0.639675	6.99875	-6.76914	7.8118e-05	0.00424656	1.38326
FBgn0034997	CG3376	-0.891421	5.82372	-6.69333	8.51978e-05	0.00451506	1.37369
FBgn0261561	CG42675	1.53441	3.53418	6.30723	0.000133978	0.00625191	1.34957
FBgn0035501	CG1299	1.0849	4.58117	6.57689	9.74731e-05	0.00503898	1.33503
FBgn0039430	CG5455	1.62463	2.73215	6.19471	0.000153408	0.00701167	1.30861
FBgn0053509	CG33509	-6.23811	-0.0648458	-7.09789	5.40413e-05	0.00335247	1.28759
FBgn0036369	CG10089	2.44195	2.51362	6.11394	0.000169241	0.00769317	1.28284
FBgn0031737	obst-E	1.35113	3.20176	6.48028	0.000109126	0.00535813	1.25769
FBgn0034094	Tsf3	1.64075	3.45596	6.24127	0.000145019	0.00670778	1.25075
FBgn0030048	CG12112	0.924528	4.98007	6.43744	0.000114772	0.00560365	1.1815
FBgn0046258	CG12880	1.04114	6.20298	6.4936	0.000107433	0.00534429	1.1732
FBgn0032225	CG5022	2.49162	1.94996	5.97771	0.000200116	0.00873805	1.13572
FBgn0086355	Tpi	-0.870995	7.26007	-6.57142	9.80961e-05	0.00504645	1.13386
FBgn0011722	Tig	3.36695	6.2847	6.47943	0.000109236	0.00535813	1.13211
FBgn0031630	CG15629	2.63325	1.48159	5.97611	0.000200513	0.00873805	1.12966
FBgn0002543	robo2	-1.02949	7.83088	-6.56011	9.93963e-05	0.00508851	1.11323
FBgn0014020	Rho1	0.6594	8.84059	6.546	0.000101044	0.00514789	1.08927
FBgn0265991	Zasp52	0.611174	8.0589	6.53793	0.000102001	0.00515935	1.08132
FBgn0001149	GstD1	0.810946	8.43963	6.53586	0.000102248	0.00515935	1.07699
FBgn0058160	CG40160	0.639516	7.65146	6.49797	0.000106884	0.00534218	1.03434
FBgn0038610	CG7675	-0.847504	6.29926	-6.40025	0.000119932	0.00574912	1.02505
FBgn0035956	Doc2	-3.1056	1.9934	-5.88353	0.000225017	0.00945431	1.00616
FBgn0011828	Pxn	1.50276	5.85031	6.39194	0.00012112	0.00577978	0.997225
FBgn0035936	Tsp66E	-0.755104	6.105	-6.40866	0.000118744	0.00571817	0.974209
FBgn0051658	Nnf1b	1.45509	2.66579	5.94428	0.000208593	0.00901567	0.961436
FBgn0038972	CG7054	1.09972	5.58372	6.36372	0.000125247	0.00592311	0.960603
FBgn0002306	sas	0.767531	8.77411	6.42914	0.000115903	0.00560696	0.941704
FBgn0014141	cher	0.886081	9.72612	6.38501	0.000122119	0.00580122	0.887252
FBgn0035076	Ance-5	2.10068	2.99673	5.89155	0.000222771	0.00939738	0.887088
FBgn0051370	CG31370	2.98662	0.998622	5.80198	0.000249305	0.0102302	0.84587
FBgn0011746	ana	-3.97115	1.79803	-5.92797	0.000212872	0.0091258	0.830845
FBgn0036316	nebu	-1.3041	4.8619	-5.89524	0.000221745	0.00939165	0.813338
FBgn0029608	CG3091	2.41592	0.548728	5.68201	0.000290357	0.0114258	0.786255
FBgn0052475	mthl8	1.9085	3.59683	5.85695	0.000232639	0.00969727	0.753323
FBgn0002930	nec	2.46922	0.477338	5.66893	0.000295256	0.0114899	0.752601
FBgn0038727	CG7432	0.979593	4.42325	6.11027	0.000170001	0.00769456	0.734422
FBgn0034022	CG12964	-1.39217	4.03359	-5.91553	0.000216199	0.00919367	0.732569
FBgn0005613	Sox15	0.610421	7.70488	6.26043	0.000141714	0.00658379	0.72716
FBgn0030716	CG9170	0.911499	6.61496	6.19377	0.000153584	0.00701167	0.673276
FBgn0030749	AnxB11	0.600315	7.769	6.2096	0.00015067	0.00693872	0.663864
FBgn0033504	CAP	0.891728	4.49832	6.0546	0.000182001	0.0080706	0.653011
FBgn0013469	klu	-1.13858	6.08942	-6.08221	0.000175939	0.00789557	0.589738
FBgn0003495	spz	1.90452	3.00704	5.66959	0.000295009	0.0114899	0.588263
FBgn0031888	Pvf2	1.26634	5.36195	5.94566	0.000208237	0.00901567	0.576751
FBgn0015919	caup	-0.615083	6.93257	-6.09938	0.000172278	0.00776429	0.53759
FBgn0052447	CG32447	-1.64531	6.62342	-6.05591	0.000181708	0.0080706	0.526761
FBgn0259226	CG42326	1.93186	2.47215	5.75876	0.000263318	0.0106116	0.515994
FBgn0028490	CG31705	0.885758	4.42324	5.81455	0.000245384	0.0101087	0.510796
FBgn0004055	uzip	0.78402	5.92013	6.02302	0.000189216	0.00831447	0.475793
FBgn0261556	CG42674	0.597606	7.0662	6.054	0.000182136	0.0080706	0.475351
FBgn0030511	CG11158	1.16767	2.78144	5.61168	0.000317785	0.0121457	0.474767
FBgn0028369	kirre	-1.14209	4.05785	-5.70684	0.000281292	0.0111944	0.467017
FBgn0014011	Rac2	0.814372	7.7488	6.03497	0.000186449	0.00822717	0.437006
FBgn0283536	Vha13	0.604212	5.79864	5.94034	0.000209619	0.00902302	0.38438
FBgn0033777	CG17574	0.809984	4.53301	5.72317	0.000275502	0.0110055	0.31514
FBgn0053653	Cadps	1.57795	3.09442	5.49813	0.000368176	0.0135762	0.301135
FBgn0029147	NtR	1.99646	2.57281	5.35876	0.00044216	0.0149936	0.285192
FBgn0289578	NA	0.662129	7.95921	5.92234	0.00021437	0.0091528	0.283155
FBgn0032681	CG10283	1.36991	4.77915	5.62424	0.00031269	0.0120505	0.26563
FBgn0003326	sca	-0.782047	5.16528	-5.75024	0.000266181	0.0106736	0.263198
FBgn0037099	CG7173	0.839201	4.28151	5.59829	0.00032332	0.0123095	0.236592
FBgn0260795	NaPi-III	0.676704	6.4548	5.87811	0.000226547	0.00948082	0.230171
FBgn0038437	Sdhaf3	-0.978262	4.49496	-5.69896	0.000284135	0.011265	0.22849
FBgn0000163	baz	0.840666	5.80996	5.81564	0.000245045	0.0101087	0.225887
FBgn0001257	ImpL2	0.878192	5.17524	5.68683	0.000288572	0.011398	0.202421
FBgn0036862	Gbs-76A	-0.836241	4.36596	-5.55084	0.000343784	0.0128111	0.183999
FBgn0000489	Pka-C3	1.57086	3.59779	5.29461	0.000481483	0.0159157	0.183111
FBgn0036237	viaf	0.728285	6.55253	5.81809	0.00024429	0.0101087	0.182284
FBgn0053508	ppk13	-8.81332	0.871492	-6.75535	7.93569e-05	0.00429178	0.169371
FBgn0032348	CG4751	-0.549699	6.66053	-5.78711	0.000254032	0.0103838	0.12646
FBgn0266064	GlyS	-0.670622	7.12108	-5.76393	0.000261597	0.0106116	0.0811536
FBgn0012051	CalpA	0.629231	6.82854	5.75783	0.000263631	0.0106116	0.0786323
FBgn0004583	ex	-0.614105	8.84397	-5.76366	0.000261687	0.0106116	0.0666884
FBgn0035193	CG9192	1.68424	3.38843	5.23594	0.000520763	0.016795	0.0485646
FBgn0036196	CG11658	1.24001	2.97036	5.29001	0.000484443	0.0159157	0.0485341
FBgn0003090	pk	-1.10178	5.55998	-5.62325	0.000313088	0.0120505	0.0358992
FBgn0027790	GV1	-1.5328	3.75251	-5.18115	0.000560588	0.0175258	0.0316782
FBgn0031632	CG15628	-1.24776	5.26384	-5.4032	0.000416956	0.0145123	0.00896471
FBgn0262887	lncRNA:CR43242	1.05979	2.86001	5.25606	0.000506914	0.0165508	-0.0104373
FBgn0027280	orion	0.747451	6.82427	5.67886	0.000291528	0.0114292	-0.0234853
FBgn0053329	Sp212	2.48226	-0.517992	5.00627	0.000711272	0.0204947	-0.0780685
FBgn0250906	Pgk	-0.546418	7.78826	-5.65641	0.000300033	0.0116329	-0.0784337
FBgn0265140	Meltrin	0.887546	6.44876	5.59133	0.000326236	0.0123559	-0.0876524
FBgn0037534	Elovl7	-2.49092	1.05262	-4.98148	0.00073594	0.0210331	-0.0893615
FBgn0023214	edl	-0.867237	5.33985	-5.48037	0.000376809	0.0137029	-0.0929535
FBgn0283437	PPO1	1.26998	6.17732	5.61149	0.000317865	0.0121457	-0.133562
FBgn0027570	Nep2	-0.853218	5.68678	-5.46164	0.000386157	0.0139076	-0.143734
FBgn0001258	Ldh	0.798631	5.12404	5.48753	0.000373303	0.0136696	-0.146947
FBgn0035101	p130CAS	0.523339	6.78268	5.57848	0.0003317	0.0124933	-0.163505
FBgn0261461	RhoGAP18B	0.920689	5.28206	5.40347	0.000416812	0.0145123	-0.171226
FBgn0051999	CG31999	0.748753	5.08259	5.45389	0.000390095	0.013993	-0.171973
FBgn0004197	Ser	-0.710608	8.70174	-5.5898	0.000326881	0.0123559	-0.172162
FBgn0266376	lncRNA:CR45018	1.4238	2.76406	5.07861	0.000644217	0.0190306	-0.172838
FBgn0004360	Wnt2	-1.10894	4.95333	-5.37731	0.000431446	0.0147728	-0.174472
FBgn0026324	Taf10b	-0.879258	4.38661	-5.37365	0.000433539	0.0147964	-0.179181
FBgn0038180	Cht5	1.03017	5.90778	5.42315	0.000406152	0.0143207	-0.18037
FBgn0013683	mt:ND4L	1.62497	2.60171	5.08689	0.000636987	0.018923	-0.186553
FBgn0030013	GIIIspla2	-0.709228	5.74468	-5.51547	0.000359953	0.0133195	-0.187758
FBgn0035552	CG11350	1.2334	1.82006	5.352	0.000446131	0.0150272	-0.202456
FBgn0026239	gukh	-0.660483	7.28561	-5.55607	0.00034146	0.0127872	-0.207917
FBgn0051092	LpR2	-0.610405	7.75096	-5.55502	0.000341929	0.0127872	-0.214306
FBgn0003513	ss	-0.900297	5.34166	-5.38565	0.000426719	0.0147065	-0.226021
FBgn0029990	CG2233	1.6841	1.9293	4.9712	0.000746443	0.0211218	-0.231274
FBgn0031384	CG4238	-0.888101	3.83227	-5.17486	0.000565364	0.017588	-0.250703
FBgn0032987	RpL21	0.731097	9.31871	5.5216	0.00035709	0.0132601	-0.265791
FBgn0037126	CG14567	1.95818	2.02026	4.87826	0.000849036	0.0227836	-0.301181
FBgn0262955	Polr2B	-0.741706	8.55068	-5.48277	0.000375633	0.0137029	-0.321376
FBgn0034365	CG5335	1.34223	2.50453	4.97124	0.000746399	0.0211218	-0.326238
FBgn0262123	l(2)41Ab	0.894477	4.10127	5.18021	0.000561296	0.0175258	-0.32638
FBgn0030588	CG9521	-3.18241	-0.464193	-4.83407	0.000903057	0.0236906	-0.333189
FBgn0035023	ITP	0.554402	6.52596	5.45004	0.000392067	0.0140161	-0.341502
FBgn0000071	Ama	0.575593	8.27706	5.46574	0.000384089	0.0139076	-0.344194
FBgn0286785	scb	1.83518	6.9789	5.39585	0.000421018	0.0145786	-0.349887
FBgn0010246	Myo61F	0.598943	6.66448	5.43443	0.000400181	0.0141621	-0.354028
FBgn0262740	Evi5	0.687789	7.05737	5.43534	0.000399701	0.0141621	-0.365419
FBgn0020762	Atet	0.946889	4.33465	5.09978	0.000625908	0.0187576	-0.375848
FBgn0013672	mt:ATPase6	0.599876	10.7575	5.43767	0.000398479	0.0141621	-0.380914
FBgn0028789	Doc1	-2.78677	3.09596	-4.90433	0.000818812	0.0223759	-0.385667
FBgn0260798	Gprk1	0.802591	7.19352	5.42086	0.000407378	0.0143207	-0.396784
FBgn0036691	beg	1.11632	3.19978	5.03583	0.000683003	0.0198976	-0.405042
FBgn0053087	LRP1	-0.834809	7.87017	-5.41555	0.000410232	0.0143731	-0.407553
FBgn0038150	yellow-e3	-0.818568	3.61791	-5.17968	0.000561702	0.0175258	-0.415472
FBgn0028546	ics	0.537541	6.80628	5.39475	0.000421625	0.0145786	-0.422391
FBgn0036318	Wbp2	0.835106	6.28139	5.35343	0.000445291	0.0150272	-0.431922
FBgn0053556	form3	1.06403	5.05208	5.29143	0.000483526	0.0159157	-0.435914
FBgn0037956	CG6959	-0.595221	8.26732	-5.38277	0.000428346	0.0147145	-0.461709
FBgn0250907	Cht10	-0.761001	9.88874	-5.36567	0.000438135	0.0149051	-0.485466
FBgn0038676	CG6026	1.31064	3.24224	4.91054	0.000811787	0.0223528	-0.488072
FBgn0039938	Sox102F	-1.54872	3.36561	-4.80043	0.000946639	0.02465	-0.491517
FBgn0029167	Hml	1.68512	6.64495	5.33321	0.000457385	0.015313	-0.50132
FBgn0028527	CG18507	0.74266	6.3586	5.32571	0.000461967	0.0154174	-0.501599
FBgn0035689	CG7376	0.691087	5.22558	5.25348	0.000508666	0.0165568	-0.507422
FBgn0034462	CG15905	-3.46766	2.82182	-4.73827	0.00103323	0.0260682	-0.510032
FBgn0035452	CG10359	-0.692227	5.77632	-5.22944	0.000525326	0.0168905	-0.547133
FBgn0033177	CG11141	0.611404	5.79502	5.24408	0.000515113	0.016715	-0.552321
FBgn0001254	ImpE2	-4.55059	6.35044	-4.68358	0.00111648	0.0275525	-0.56261
FBgn0034301	CG5756	-3.53119	-0.39438	-4.72273	0.00105619	0.0265306	-0.569085
FBgn0010452	trn	-1.11204	7.84592	-5.29931	0.000478478	0.0159157	-0.57484
FBgn0265598	Bx	-1.01489	6.56155	-5.2805	0.000490623	0.0160687	-0.579004
FBgn0003514	sqh	0.594147	8.409	5.29128	0.000483622	0.0159157	-0.59111
FBgn0032235	CG5096	0.871196	3.46736	4.90417	0.000818991	0.0223759	-0.60025
FBgn0039244	CG11069	-0.570473	6.16224	-5.24052	0.000517579	0.0167435	-0.602825
FBgn0039704	neo	-0.986851	6.67022	-5.20838	0.000540399	0.0171658	-0.607001
FBgn0264979	CG4267	4.56627	1.45635	4.61828	0.0012254	0.0297082	-0.631309
FBgn0267160	asRNA:CR45600	3.63903	0.20401	4.7075	0.00107922	0.0269702	-0.638524
FBgn0003748	Treh	-0.558763	6.23585	-5.22464	0.000528719	0.0168966	-0.641465
FBgn0259230	lectin-22C	-6.4575	-2.84205	-5.49387	0.000370229	0.0136043	-0.649695
FBgn0261588	pdm3	-0.818269	5.24542	-5.05829	0.000662338	0.0194569	-0.676297
FBgn0001092	Gapdh2	-0.695457	9.57249	-5.2256	0.000528039	0.0168966	-0.684297
FBgn0038632	CG14301	-0.772119	4.94744	-5.02922	0.000689217	0.0200234	-0.700156
FBgn0031307	MFS3	-0.506856	8.10657	-5.20546	0.000542523	0.0171815	-0.714475
FBgn0031872	ihog	-0.621225	7.96783	-5.1995	0.000546895	0.0172681	-0.720979
FBgn0004133	blow	0.512584	7.17083	5.19066	0.000553444	0.0174227	-0.724267
FBgn0034045	CG8249	-2.25345	0.775697	-4.48089	0.0014935	0.0347693	-0.741339
FBgn0000008	a	-0.899489	5.20569	-5.0805	0.000642558	0.0190306	-0.747032
FBgn0002719	Men	0.795882	5.43279	5.10578	0.000620822	0.0187062	-0.755387
FBgn0000625	eyg	-0.857879	5.8001	-5.09264	0.000632023	0.0188286	-0.762679
FBgn0053276	Urm1	-0.638571	4.80084	-5.02009	0.000697903	0.02022	-0.765213
FBgn0001217	Hsc70-2	-7.43545	2.0166	-4.67831	0.00112486	0.0275879	-0.767304
FBgn0037930	CG14715	-0.799092	3.71026	-4.87302	0.000855259	0.0228281	-0.771013
FBgn0013681	mt:ND3	0.914376	5.68468	5.1078	0.000619121	0.0187062	-0.773259
FBgn0052082	IRSp53	-0.599862	6.21471	-5.13108	0.000599858	0.0184974	-0.788858
FBgn0003862	trx	-0.63191	8.41554	-5.13575	0.000596071	0.0184887	-0.815372
FBgn0035157	CG13894	0.805559	3.75678	4.89799	0.000826062	0.0225107	-0.817797
FBgn0263346	smash	0.659531	7.12187	5.11597	0.00061229	0.0186938	-0.82195
FBgn0053531	Ddr	-1.27664	3.36006	-4.68086	0.00112081	0.0275525	-0.822708
FBgn0086346	ALiX	0.476192	7.8979	5.12641	0.000603669	0.0185606	-0.826203
FBgn0004592	Eig71Ee	-7.38943	0.69053	-5.46117	0.000386395	0.0139076	-0.830943
FBgn0036892	Lon	-0.595812	6.74094	-5.1072	0.000619629	0.0187062	-0.831643
FBgn0033668	exp	0.826108	4.44751	4.99073	0.000726631	0.0208802	-0.836898
FBgn0028515	EndoGI	0.589508	6.68623	5.09958	0.000626082	0.0187576	-0.839816
FBgn0285948	RpL27A	0.572038	10.3435	5.11377	0.000614118	0.0186938	-0.844542
FBgn0267339	p38c	2.04991	1.02006	4.4022	0.00167479	0.0370279	-0.844601
FBgn0028506	CG4455	0.529201	8.14004	5.11417	0.000613788	0.0186938	-0.845484
FBgn0026415	Idgf4	0.5329	8.7783	5.11261	0.000615089	0.0186938	-0.848892
FBgn0051973	Cda5	1.02077	4.75839	4.91631	0.000805313	0.0222326	-0.859011
FBgn0003997	hid	0.855975	7.83889	5.09314	0.000631596	0.0188286	-0.870409
FBgn0288701	lncRNA:CR46499	-1.53715	1.75337	-4.43251	0.00160232	0.0357908	-0.879793
FBgn0032856	CG16798	-1.85883	0.900505	-4.36428	0.00177038	0.0381809	-0.898437
FBgn0051157	CG31157	-9.67167	0.840765	-6.77123	7.79321e-05	0.00424656	-0.908132
FBgn0012036	Aldh	0.622731	7.21607	5.07001	0.000651824	0.0192015	-0.91081
FBgn0034352	Dnaaf3	10.0929	-1.24977	6.9146	6.62643e-05	0.0038609	-0.913433
FBgn0037664	CG8420	-1.92813	2.71278	-4.35021	0.00180735	0.0385172	-0.925622
FBgn0000320	eya	-1.02662	3.28881	-4.55508	0.00134171	0.0318686	-0.930179
FBgn0033667	reb	1.38132	1.7887	4.5098	0.00143228	0.0337161	-0.936082
FBgn0036805	Chmp1	0.724684	5.77107	4.96641	0.00075139	0.0211311	-0.940874
FBgn0020304	drongo	0.694563	7.58367	5.04151	0.000677714	0.0197983	-0.942714
FBgn0034968	RpL12	0.466733	10.2395	5.04452	0.000674927	0.0197716	-0.945635
FBgn0026403	Ndg	-1.33826	1.20829	-4.60175	0.00125473	0.0302801	-0.964126
FBgn0015034	Cyp4e1	2.31286	0.54048	4.30604	0.00192875	0.039962	-0.97376
FBgn0039883	RhoGAP100F	-0.909303	3.339	-4.65308	0.00116599	0.0284642	-0.987034
FBgn0030863	CG8188	0.572456	7.28878	5.0092	0.000708411	0.0204682	-0.991672
FBgn0037228	CG1092	1.39956	2.35237	4.44634	0.00157037	0.0353869	-0.999858
FBgn0028984	Spn88Ea	0.533913	6.9495	4.98562	0.000731756	0.0209704	-1.00442
FBgn0024984	CG3457	1.78097	1.0267	4.31654	0.00189913	0.0396598	-1.00622
FBgn0034354	GstE11	-0.688896	5.05838	-4.88735	0.000838368	0.0227318	-1.00702
FBgn0262563	CG43103	1.04328	2.25419	4.54709	0.00135723	0.0321648	-1.01275
FBgn0001078	ftz-f1	0.529638	5.59322	4.97061	0.000747054	0.0211218	-1.02398
FBgn0013812	Dhc93AB	-5.64299	0.553601	-5.21478	0.000535767	0.0170701	-1.02439
FBgn0041629	Hexo2	1.60028	3.42221	4.4931	0.0014673	0.0343871	-1.02782
FBgn0026315	Ugt35A1	1.28642	0.97359	4.3925	0.00169869	0.0373216	-1.02855
FBgn0024432	Dlc90F	0.46412	6.64073	4.96661	0.000751183	0.0211311	-1.03467
FBgn0052111	lncRNA:CR32111	-0.563747	5.27952	-4.86054	0.000870269	0.0230599	-1.03609
FBgn0010473	tutl	-0.531672	7.56839	-4.97786	0.000739626	0.0210814	-1.03996
FBgn0033598	Cpr47Eb	3.89826	0.0311517	4.28384	0.00199306	0.0406937	-1.04528
FBgn0004861	ph-p	-0.508042	6.61715	-4.95089	0.000767667	0.021361	-1.05622
FBgn0052473	CG32473	-0.523096	7.30023	-4.95961	0.000758474	0.0212736	-1.06212
FBgn0003319	Sb	-2.12998	4.1354	-4.47691	0.00150214	0.0348688	-1.06456
FBgn0026144	CBP	0.662267	8.05422	4.95731	0.00076089	0.0212778	-1.07153
FBgn0000533	ea	0.757728	3.56512	4.74388	0.00102509	0.0259838	-1.07264
FBgn0040099	lectin-28C	1.99469	2.87664	4.36199	0.00177636	0.0382316	-1.07358
FBgn0032285	CG17108	1.08119	0.673635	4.5402	0.00137076	0.0324127	-1.07492
FBgn0033919	CG8547	1.07619	7.46291	4.95563	0.000762658	0.0212778	-1.07591
FBgn0016675	Lectin-galC1	-4.6077	0.402669	-4.34863	0.00181154	0.0385172	-1.09418
FBgn0003074	Pgi	-0.587051	7.94629	-4.94426	0.000774736	0.021501	-1.09437
FBgn0267336	Glut4EF	1.9538	3.25864	4.43218	0.00160309	0.0357908	-1.11081
FBgn0030662	Chsy	-0.492257	5.79986	-4.8854	0.00084064	0.0227318	-1.11096
FBgn0034974	CG16786	0.691051	5.527	4.74684	0.00102081	0.0259838	-1.12142
FBgn0019936	RpS20	1.16558	11.1719	4.91957	0.000801682	0.0221904	-1.12627
FBgn0011305	Rsf1	-0.483279	7.52641	-4.90743	0.000815294	0.0223759	-1.14282
FBgn0030968	CG7322	-1.2713	2.22874	-4.38987	0.00170524	0.0373877	-1.15158
FBgn0050035	Tret1-1	1.46071	3.41911	4.47109	0.00151489	0.0350352	-1.16419
FBgn0028550	Atf3	0.595825	6.18917	4.88297	0.000843495	0.0227506	-1.16483
FBgn0031426	CG18641	4.79048	-0.608036	4.48447	0.00148578	0.0346659	-1.17385
FBgn0030870	CG6398	-0.46287	8.40053	-4.88646	0.000839404	0.0227318	-1.18116
FBgn0003731	Egfr	-0.511294	8.70234	-4.88088	0.000845951	0.0227587	-1.18938
FBgn0035132	mthl10	-0.601446	7.04714	-4.86703	0.000862429	0.0229098	-1.19077
FBgn0017581	Lk6	0.58249	9.99498	4.87616	0.000851529	0.0227924	-1.19424
FBgn0041585	Orai	-0.482374	6.83926	-4.85416	0.000878058	0.023208	-1.20601
FBgn0053056	CG33056	1.09376	4.14415	4.57613	0.00130171	0.0311996	-1.21613
FBgn0000317	ck	-0.539843	7.47459	-4.83972	0.000895941	0.0236215	-1.24216
FBgn0039051	CG17109	2.78378	-0.507095	4.12541	0.00252358	0.0472899	-1.24792
FBgn0026378	Rep	0.742513	5.65608	4.75315	0.00101176	0.0258355	-1.25555
FBgn0000064	Ald1	-0.568168	7.90187	-4.83465	0.000902319	0.0236906	-1.25757
FBgn0004657	mys	0.538989	8.89004	4.82445	0.000915294	0.0239521	-1.27316
FBgn0051121	CG31121	-0.548515	6.32728	-4.78769	0.000963731	0.0250333	-1.27436
FBgn0288690	Dna2	-0.624873	3.96307	-4.58613	0.00128314	0.0308949	-1.27461
FBgn0025360	Optix	-7.53884	0.388348	-5.34982	0.000447424	0.0150272	-1.29116
FBgn0045761	CHKov1	-0.519181	6.45299	-4.76751	0.000991487	0.0254409	-1.29695
FBgn0003372	Sgs1	-4.58471	-1.12809	-4.27426	0.00202148	0.040762	-1.29719
FBgn0040505	Alk	-1.06372	3.26276	-4.41433	0.00164538	0.0364541	-1.29794
FBgn0003942	RpS27A	0.510754	11.0425	4.80323	0.000942921	0.024614	-1.30059
FBgn0034312	CG10916	0.914534	4.35053	4.5181	0.00141519	0.0333884	-1.31345
FBgn0033367	PPO2	1.28706	6.06676	4.78474	0.000967735	0.0250755	-1.32254
FBgn0035772	Sh3beta	0.577783	7.99675	4.77726	0.00097797	0.0252786	-1.34044
FBgn0000567	Eip74EF	-0.569942	6.98553	-4.76578	0.000993912	0.0254412	-1.34142
FBgn0004396	CrebA	-0.681282	6.78369	-4.74226	0.00102743	0.0259838	-1.34194
FBgn0037351	RpL13A	0.613546	9.73823	4.76847	0.000990152	0.0254409	-1.35496
FBgn0037424	Osi15	-2.59509	0.561712	-4.03993	0.0028705	0.0524804	-1.3665
FBgn0034614	CG9752	-0.520605	5.27042	-4.68401	0.00111579	0.0275525	-1.38859
FBgn0014861	Mcm2	-0.512933	7.08299	-4.74246	0.00102715	0.0259838	-1.38942
FBgn0032022	CG14275	1.45098	3.09718	4.35127	0.00180452	0.0385172	-1.39014
FBgn0030443	CG12715	-3.97367	-1.2929	-4.08331	0.00268851	0.0497422	-1.39322
FBgn0037515	Sp7	1.72039	1.69671	4.02323	0.002944	0.0530757	-1.41094
FBgn0027596	Kank	0.62378	7.22236	4.72246	0.00105659	0.0265306	-1.42136
FBgn0034443	cer	1.33149	2.77005	4.17477	0.00234379	0.0454368	-1.42678
FBgn0010414	SerT	1.40019	1.48872	4.07302	0.00273053	0.050343	-1.43316
FBgn0035103	Vdup1	-0.63317	7.40257	-4.70766	0.00107897	0.0269702	-1.44038
FBgn0034785	CG3649	-2.8469	1.15974	-3.97711	0.00315753	0.0550402	-1.44104
FBgn0266377	Pde8	0.523801	6.61144	4.69357	0.00110075	0.0274433	-1.44106
FBgn0041182	Tep2	0.593899	6.81163	4.68716	0.00111081	0.0275525	-1.45398
FBgn0011740	alpha-Man-IIa	-0.493008	7.07955	-4.69164	0.00110378	0.0274538	-1.45408
FBgn0003089	pip	-1.53428	3.29402	-4.06062	0.00278212	0.0511153	-1.46103
FBgn0050109	CG30109	0.923748	3.57555	4.33817	0.00183961	0.0389569	-1.46409
FBgn0038492	Mur89F	4.94856	3.1505	3.9604	0.00323888	0.0559038	-1.47678
FBgn0011705	rost	-0.635073	4.22674	-4.44835	0.00156577	0.0353869	-1.48658
FBgn0015903	apt	1.60485	6.45188	4.65961	0.0011552	0.0282662	-1.49305
FBgn0086368	tw	-0.642773	6.94137	-4.64245	0.0011838	0.0288322	-1.51571
FBgn0041713	yellow-c	1.01393	2.10861	4.21595	0.00220419	0.0435308	-1.54375
FBgn0085466	CG34437	2.10159	0.376998	3.95444	0.00326843	0.0561305	-1.55259
FBgn0033501	CG12911	2.30461	0.998024	3.92948	0.00339535	0.0572003	-1.55418
FBgn0011591	fng	-0.51586	7.9462	-4.63119	0.00120298	0.0292319	-1.562
FBgn0037028	CG3618	-0.566208	4.50023	-4.46496	0.00152843	0.0350687	-1.56973
FBgn0032727	CG10623	0.70815	3.61878	4.2832	0.00199494	0.0406937	-1.57319
FBgn0033912	RpS23	0.613922	10.213	4.61392	0.00123306	0.0298254	-1.58784
FBgn0031547	Sr-CIV	2.56529	0.546789	3.84346	0.00387413	0.0627598	-1.60002
FBgn0031049	Sec61gamma	-0.505081	6.67071	-4.58167	0.00129138	0.0310226	-1.60537
FBgn0037999	CG4860	0.514737	4.68558	4.4543	0.00155229	0.0353869	-1.61882
FBgn0264326	PolE1	-0.453221	6.25394	-4.57173	0.00130995	0.0313258	-1.624
FBgn0003373	Sgs3	-8.69936	0.243414	-5.13195	0.000599156	0.0184974	-1.63396
FBgn0035941	CG13313	0.831416	3.41552	4.18984	0.00229165	0.0446724	-1.63403
FBgn0035461	ntc	1.05103	3.42772	4.16756	0.00236919	0.0456773	-1.63466
FBgn0066101	LpR1	-0.556268	5.10041	-4.46693	0.00152408	0.0350687	-1.64318
FBgn0033753	Cyp301a1	-0.839966	3.54981	-4.25434	0.00208204	0.0414287	-1.6605
FBgn0283451	br	-0.681097	11.0276	-4.56485	0.00132297	0.0315658	-1.66229
FBgn0032442	Nepl7	-4.53456	-0.842396	-4.03058	0.00291142	0.0528466	-1.6643
FBgn0041711	yellow-e	-1.16142	3.37834	-4.1428	0.00245861	0.0468024	-1.6645
FBgn0283472	S6k	0.614737	7.68979	4.56116	0.00133002	0.0316622	-1.66619
FBgn0260866	dnr1	0.742959	5.39658	4.44266	0.0015788	0.0355011	-1.66805
FBgn0034530	Rcd6	0.558567	4.38021	4.34394	0.00182406	0.0387053	-1.6732
FBgn0038156	side-IV	-2.67487	0.819453	-3.79224	0.00419267	0.0661353	-1.67606
FBgn0267798	lncRNA:CR46123	0.819452	4.08153	4.30125	0.00194244	0.0401469	-1.68329
FBgn0029838	CG4666	-4.1148	0.335774	-3.89865	0.00355934	0.0592998	-1.6909
FBgn0085407	Pvf3	1.50561	4.03618	4.08783	0.00267027	0.0494915	-1.71459
FBgn0036666	TSG101	0.569624	5.65274	4.45571	0.00154912	0.0353869	-1.71555
FBgn0012034	AcCoAS	0.561208	4.40684	4.37184	0.00175088	0.0379153	-1.72783
FBgn0004512	Mdr49	0.753935	5.19875	4.34864	0.00181152	0.0385172	-1.74116
FBgn0022355	Tsf1	0.970309	5.03625	4.46577	0.00152663	0.0350687	-1.74384
FBgn0014033	Sr-CI	1.39872	3.34108	4.11334	0.00256975	0.0480507	-1.7456
FBgn0030520	Pdcd4	0.418839	9.15511	4.50436	0.00144359	0.0339066	-1.75697
FBgn0051262	CG31262	1.09022	1.79628	3.96322	0.00322501	0.055765	-1.75768
FBgn0040931	CG9034	0.685734	4.11698	4.25588	0.00207727	0.0414119	-1.7577
FBgn0010389	htl	0.499568	5.12549	4.38424	0.00171935	0.0375572	-1.76184
FBgn0267793	lncRNA:CR45232	-1.92203	3.79739	-3.95421	0.00326956	0.0561305	-1.76566
FBgn0031191	Cp110	-0.515434	5.53084	-4.43854	0.0015883	0.0356387	-1.77566
FBgn0024836	stan	-0.596086	7.73887	-4.48693	0.00148048	0.034619	-1.77854
FBgn0015714	Cyp6a17	0.957856	2.90088	4.04344	0.00285531	0.0523689	-1.78232
FBgn0028480	CG17841	0.588351	5.15024	4.37514	0.00174242	0.0378098	-1.78574
FBgn0031327	CG5397	0.844515	3.9396	4.17225	0.00235262	0.0454409	-1.79402
FBgn0031032	CG14204	-6.97987	-2.38638	-4.8714	0.000857192	0.0228281	-1.79815
FBgn0011284	RpS4	0.4708	9.8958	4.47588	0.00150439	0.0348688	-1.79954
FBgn0028523	CG5888	1.40242	2.3712	3.86751	0.00373348	0.0610684	-1.80164
FBgn0033112	Spn42Db	-1.07142	1.93189	-3.90194	0.00354144	0.0591322	-1.80491
FBgn0029514	CG9166	0.862795	3.48694	4.1379	0.00247674	0.046978	-1.80872
FBgn0260477	CG30283	1.36007	2.03322	3.91793	0.0034558	0.0580332	-1.81035
FBgn0003374	Sgs4	-6.57587	-0.141501	-4.25739	0.00207262	0.0413975	-1.81316
FBgn0286071	AdamTS-A	0.966753	6.85112	4.44672	0.0015695	0.0353869	-1.81375
FBgn0032436	CG5418	2.43475	-1.4995	3.69073	0.0049084	0.0723972	-1.81558
FBgn0033446	CG1648	0.516165	7.36695	4.46441	0.00152964	0.0350687	-1.81728
FBgn0035429	CG12017	-2.20172	0.561313	-3.67659	0.00501785	0.0738051	-1.82751
FBgn0039108	CG10232	2.45675	-0.169796	3.67276	0.00504789	0.0741435	-1.83257
FBgn0013305	Nmda1	0.585386	6.59663	4.42465	0.00162078	0.0360606	-1.83596
FBgn0004577	Pxd	-2.83482	-0.0136498	-3.73061	0.00461292	0.0692004	-1.83852
FBgn0037770	Art4	-0.512175	7.75449	-4.45087	0.00156006	0.0353869	-1.83855
FBgn0013325	RpL11	0.52826	9.49501	4.45036	0.00156121	0.0353869	-1.83948
FBgn0038476	kuk	-0.448221	8.82509	-4.45081	0.0015602	0.0353869	-1.83998
FBgn0033635	Prip	1.44436	2.47313	3.82658	0.00397623	0.0636342	-1.84411
FBgn0035300	CG1139	-2.99255	-0.183316	-3.71867	0.00469938	0.0699007	-1.85897
FBgn0039434	TwdlM	-3.23357	-1.48964	-3.74458	0.00451396	0.068533	-1.86319
FBgn0034661	tpr	1.1111	2.08538	3.91051	0.00349528	0.0585159	-1.86746
FBgn0004646	ogre	-0.487079	9.3396	-4.43125	0.00160526	0.0357908	-1.87016
FBgn0010660	Nup214	-0.490781	7.36831	-4.42013	0.0016315	0.0362227	-1.88131
FBgn0038966	pinta	1.59712	1.79635	3.78361	0.004249	0.0665223	-1.89091
FBgn0038523	Sgs5bis	-6.71813	-1.25824	-4.76932	0.000988966	0.0254409	-1.89123
FBgn0038404	CG8925	0.996556	1.7042	3.93621	0.0033606	0.0568875	-1.8936
FBgn0020415	Idgf2	1.03638	2.42902	3.98696	0.00311057	0.0546734	-1.89729
FBgn0038420	CG10311	-2.20066	0.552714	-3.66838	0.00508255	0.0743944	-1.90246
FBgn0033101	CG9436	0.635157	6.28202	4.37685	0.00173806	0.0378098	-1.90504
FBgn0030569	CG9411	1.67939	3.72689	3.93751	0.00335396	0.0568875	-1.91188
FBgn0003378	Sgs8	-2.48501	0.204445	-3.62214	0.00546392	0.0769326	-1.91328
FBgn0000463	Dl	-0.50027	8.5356	-4.39838	0.00168415	0.0371571	-1.92157
FBgn0043550	Tsp68C	-7.04445	-2.52682	-4.68182	0.00111927	0.0275525	-1.92585
FBgn0086687	Desat1	0.510854	8.44634	4.39407	0.00169479	0.0373137	-1.92801
FBgn0259896	NimC1	1.7606	3.16268	3.94537	0.00331395	0.0566433	-1.939
FBgn0035715	Ist1	0.483634	6.01783	4.33561	0.00184654	0.0390254	-1.94196
FBgn0086710	RpL30	0.495312	9.63539	4.38395	0.0017201	0.0375572	-1.94199
FBgn0032202	REPTOR-BP	0.503858	5.53129	4.31241	0.00191073	0.0397779	-1.94359
FBgn0010352	Ogdh	0.445664	7.49338	4.37536	0.00174187	0.0378098	-1.9507
FBgn0262801	twr	-0.502749	5.32228	-4.27773	0.00201115	0.0407285	-1.95312
FBgn0033875	CG6357	1.88054	2.87824	3.65879	0.00515933	0.0744326	-1.9587
FBgn0043456	Ndf	-0.41781	8.8885	-4.36753	0.00176197	0.0380774	-1.96872
FBgn0002567	Rab32	-1.18505	2.7587	-3.78029	0.00427089	0.0667271	-1.97065
FBgn0002526	LanA	-0.439816	10.5225	-4.35898	0.00178422	0.0382594	-1.97972
FBgn0016701	Rab4	0.487389	6.34592	4.3114	0.00191359	0.0397779	-2.01095
FBgn0035088	CG3776	0.619618	5.70813	4.28717	0.00198327	0.0406128	-2.01143
FBgn0011653	mas	-0.611871	6.87433	-4.32045	0.00188823	0.0396292	-2.01662
FBgn0261989	CG42807	1.97287	1.3265	3.62552	0.00543506	0.0767396	-2.01723
FBgn0035954	Doc3	-1.45417	3.08688	-3.89029	0.00360521	0.0597807	-2.02051
FBgn0032400	CG6770	0.805681	7.0878	4.31841	0.0018939	0.0396292	-2.02224
FBgn0039759	CG9733	1.84562	1.11745	3.55116	0.00610884	0.0823834	-2.02742
FBgn0085446	CG34417	0.574177	9.12281	4.32851	0.00186595	0.0393566	-2.02943
FBgn0264090	CG43759	-0.817851	7.06802	-4.31051	0.0019161	0.0397779	-2.03933
FBgn0086656	shrb	0.438809	7.67727	4.31895	0.00189241	0.0396292	-2.04021
FBgn0264089	sli	-0.650156	8.91266	-4.31914	0.00189186	0.0396292	-2.04451
FBgn0002932	neur	1.10336	3.75733	3.98431	0.00312315	0.0547121	-2.05207
FBgn0038390	Rbf2	-0.518172	4.9219	-4.21951	0.00219258	0.0433826	-2.05258
FBgn0036580	PDCD-5	0.722356	5.29396	4.20722	0.00223305	0.0440182	-2.05784
FBgn0027525	LTV1	0.473694	6.66171	4.29168	0.0019701	0.0404216	-2.06155
FBgn0288686	betaTub60D	-0.712302	7.96837	-4.27741	0.00201209	0.0407285	-2.06909
FBgn0286783	Etf-QO	0.527977	6.15849	4.25836	0.00206967	0.0413975	-2.07077
FBgn0003209	raw	0.513115	6.57287	4.27448	0.00202083	0.040762	-2.07085
FBgn0020622	Pi3K21B	-0.429256	7.50111	-4.29703	0.00195458	0.0401813	-2.07146
FBgn0010339	128up	-0.565654	7.41422	-4.29715	0.00195425	0.0401813	-2.07256
FBgn0264273	Sema2b	-0.618352	8.35336	-4.30026	0.00194529	0.0401469	-2.07321
FBgn0023531	CG32809	-0.563468	4.6282	-4.12906	0.0025098	0.047197	-2.07725
FBgn0036977	CG5665	-2.56249	-0.360556	-3.51544	0.00646306	0.0847985	-2.083
FBgn0022768	Pp2C1	-0.410588	6.21242	-4.25785	0.00207123	0.0413975	-2.08645
FBgn0243514	eater	1.27063	3.54611	3.83147	0.00394633	0.0633455	-2.09066
FBgn0261592	RpS6	0.420968	11.0395	4.28137	0.00200033	0.0407249	-2.09917
FBgn0038761	CG17190	1.14143	1.02437	3.66912	0.00507671	0.0743944	-2.10308
FBgn0002579	RpL36	0.522397	10.4589	4.27742	0.00201206	0.0407285	-2.10675
FBgn0011758	B-H1	-1.5309	1.48866	-3.51312	0.0064868	0.0847985	-2.10876
FBgn0284248	Cyt-c-p	0.613068	6.77408	4.26545	0.00204804	0.0411402	-2.10979
FBgn0030905	CG15059	6.87656	-2.53532	4.35872	0.00178491	0.0382594	-2.11179
FBgn0040718	CG15353	-1.28212	0.496486	-3.59455	0.00570567	0.0791737	-2.11791
FBgn0000308	chic	0.594307	10.7863	4.2692	0.00203668	0.0409901	-2.11943
FBgn0015576	alpha-Est8	2.11437	0.540775	3.52563	0.00635986	0.0844677	-2.11987
FBgn0004876	cdi	0.451777	6.93657	4.25017	0.00209494	0.0416068	-2.12914
FBgn0259736	CG42390	0.875052	3.02932	3.88716	0.00362258	0.0598378	-2.14397
FBgn0034639	CG15673	1.9929	1.25101	3.451	0.0071576	0.0898904	-2.14421
FBgn0263780	CG17684	2.30036	0.691799	3.44351	0.00724321	0.0906132	-2.14722
FBgn0263109	CG43366	-0.651127	4.5385	-4.00262	0.00303745	0.0539275	-2.15288
FBgn0028514	CG4793	3.62034	0.204456	3.53733	0.00624345	0.0833461	-2.16473
FBgn0029814	CG15765	-5.57097	0.556712	-3.77041	0.00433674	0.0675214	-2.17025
FBgn0262656	Myc	0.8401	9.28426	4.23376	0.00214661	0.0425529	-2.17706
FBgn0013263	Trl	-0.603417	4.75195	-4.09568	0.00263889	0.0490825	-2.17752
FBgn0037341	CG12746	0.669534	4.44967	4.02106	0.00295371	0.0530757	-2.18447
FBgn0040251	Ugt302K1	0.719773	6.04744	4.14802	0.00243948	0.0466065	-2.1868
FBgn0035542	DOR	0.76331	6.19458	4.19179	0.00228498	0.0446724	-2.19769
FBgn0010019	Cyp4g1	-4.13738	3.76348	-3.74997	0.00447638	0.0684107	-2.19844
FBgn0031703	Acsf2	1.88653	-1.06266	3.42004	0.00751856	0.0928463	-2.20078
FBgn0051601	CG31601	-8.73321	-2.31135	-4.16584	0.00237527	0.045711	-2.20565
FBgn0035518	CG15011	-0.512481	4.5748	-4.02094	0.00295424	0.0530757	-2.20807
FBgn0058469	lncRNA:CR40469	2.03337	7.0364	4.19058	0.00228913	0.0446724	-2.20827
FBgn0001297	kay	0.581925	7.13146	4.19748	0.00226569	0.0444688	-2.21213
FBgn0052650	CG32650	-1.48706	0.973606	-3.44564	0.00721877	0.0904147	-2.21814
FBgn0032774	CG17549	0.594112	5.58066	4.12515	0.00252458	0.0472899	-2.23336
FBgn0000578	ena	0.454598	8.50968	4.19663	0.00226856	0.0444688	-2.23579
FBgn0031053	CG14223	-0.465564	6.71025	-4.17848	0.00233084	0.045269	-2.23667
FBgn0039494	grass	1.37903	1.37053	3.45459	0.00711694	0.0896718	-2.2434
FBgn0264566	CG43938	5.91382	-2.40199	4.19925	0.00225973	0.044461	-2.25215
FBgn0037206	CG12768	1.02409	2.17409	3.641	0.00530491	0.0756021	-2.25532
FBgn0039203	CG13618	2.22054	1.71226	3.39041	0.00788192	0.0956533	-2.25781
FBgn0266223	lncRNA:CR44918	0.976774	3.05237	3.7368	0.00456878	0.0686358	-2.25821
FBgn0000179	bi	-0.768933	7.78191	-4.18045	0.00232399	0.0452192	-2.25988
FBgn0030926	psh	0.920807	1.02332	3.63254	0.00537564	0.07634	-2.26051
FBgn0051729	CG31729	0.421675	7.39391	4.17288	0.0023504	0.0454409	-2.2642
FBgn0039749	CG11498	-2.69145	0.432502	-3.37593	0.00806598	0.0968837	-2.26847
FBgn0260027	CG42495	1.15425	1.94299	3.57467	0.00588684	0.0807317	-2.27033
FBgn0031980	RpL36A	0.719889	6.75434	4.16015	0.00239557	0.0460176	-2.27278
FBgn0266261	Sgsf	-7.09396	-3.76936	-4.104	0.00260608	0.0486437	-2.2773
FBgn0284442	Mcm3	-0.388604	6.7328	-4.15726	0.00240596	0.0460897	-2.28496
FBgn0261565	Lmpt	0.436698	6.461	4.13547	0.00248577	0.0470121	-2.28512
FBgn0031092	Ech1	-0.429246	6.42312	-4.14152	0.00246335	0.0468081	-2.28519
FBgn0027929	NimB1	1.8466	1.18212	3.42765	0.00742806	0.0919441	-2.29399
FBgn0026409	Mpcp2	0.462863	8.15948	4.15668	0.00240806	0.0460897	-2.29943
FBgn0010482	hlk	-1.10401	2.56295	-3.98853	0.00310315	0.0546734	-2.30686
FBgn0262730	dtn	-0.433908	7.42212	-4.14545	0.00244889	0.0467015	-2.30874
FBgn0085474	CG34445	1.1307	2.50135	3.7914	0.00419812	0.0661353	-2.31123
FBgn0035398	Cht7	-0.534034	6.12693	-4.13502	0.00248746	0.0470121	-2.31406
FBgn0031926	CG6739	0.775687	4.78614	4.00967	0.00300513	0.0537669	-2.32088
FBgn0028936	NimB5	1.49093	1.49101	3.51307	0.00648737	0.0847985	-2.32194
FBgn0265778	PDZ-GEF	-0.412956	7.40021	-4.12883	0.00251067	0.047197	-2.33554
FBgn0010411	RpS18	0.497888	10.2304	4.1316	0.00250025	0.0471693	-2.33666
FBgn0039754	CG9747	-0.646244	4.53644	-3.88923	0.0036111	0.0597843	-2.35006
FBgn0032187	CG4839	1.1497	1.30909	3.5011	0.00661127	0.085971	-2.35034
FBgn0035611	CG13285	2.1646	-3.348	3.29558	0.00917259	0.104804	-2.35113
FBgn0038144	CG8870	4.34365	-1.34708	3.4364	0.00732547	0.0912095	-2.36292
FBgn0046685	Wsck	0.422765	6.84793	4.10066	0.0026192	0.0488023	-2.36818
FBgn0035308	CG15822	-0.634169	4.07536	-3.82263	0.00400052	0.0636342	-2.36928
FBgn0023507	D2hgdh	0.554401	3.82326	3.93289	0.00337768	0.057085	-2.3812
FBgn0038446	CG14903	-0.69034	4.62458	-3.91044	0.00349564	0.0585159	-2.39294
FBgn0051436	CG31436	3.46589	-0.777706	3.28366	0.00934967	0.106252	-2.39624
FBgn0037013	CG13250	5.33466	-1.62729	3.73733	0.00456503	0.0686358	-2.39727
FBgn0039521	CG5402	5.51504	-4.88869	4.00585	0.00302263	0.0538255	-2.39751
FBgn0002939	ninaD	2.9895	-0.822825	3.25816	0.00974077	0.109051	-2.40195
FBgn0015221	Fer2LCH	0.404229	8.2776	4.08981	0.00266232	0.049431	-2.40534
FBgn0040256	Ugt35C1	6.07902	-3.87903	3.93752	0.0033539	0.0568875	-2.41271
FBgn0038179	CG9312	3.31441	0.384424	3.33964	0.00854759	0.10027	-2.4165
FBgn0011474	PR-Set7	-0.45644	7.08202	-4.07429	0.00272533	0.0503351	-2.41712
FBgn0285991	hpRNA:CR18854	-0.550395	7.23343	-4.06882	0.0027479	0.0505748	-2.42283
FBgn0035901	Pus7	-0.467949	5.30924	-3.98799	0.0031057	0.0546734	-2.42892
FBgn0030027	CG1632	-0.569147	5.0313	-3.93689	0.00335713	0.0568875	-2.43065
FBgn0038037	Cyp9f2	1.24451	2.44287	3.56569	0.00597061	0.0812465	-2.43156
FBgn0053054	CG33054	1.09642	2.16871	3.49266	0.00670014	0.0868054	-2.43171
FBgn0030925	Hayan	0.672033	4.17513	3.81135	0.00407072	0.0646534	-2.43657
FBgn0031359	Rim2	-0.578987	5.77266	-4.01445	0.00298342	0.0535087	-2.43756
FBgn0035656	CG10479	1.97181	1.05958	3.27401	0.00949575	0.107607	-2.44085
FBgn0053138	AGBE	-0.499667	6.31498	-4.03214	0.00290455	0.0528128	-2.45608
FBgn0034143	CG8303	0.531191	4.07715	3.85804	0.00378819	0.0615566	-2.46628
FBgn0034755	CG3746	2.27233	-2.06824	3.20915	0.0105405	0.113256	-2.46943
FBgn0032685	CG10211	-0.620807	5.81992	-3.98965	0.0030979	0.0546734	-2.4727
FBgn0003475	spir	0.766432	4.35876	3.89068	0.00360306	0.0597807	-2.47664
FBgn0037144	CG7458	3.07174	-1.52152	3.21987	0.0103599	0.112643	-2.47911
FBgn0002622	RpS3	0.401663	10.1987	4.03859	0.00287632	0.0524804	-2.48459
FBgn0028327	l(1)G0320	-0.410183	8.56195	-4.03958	0.00287202	0.0524804	-2.48572
FBgn0000579	Eno	-0.421828	9.54062	-4.03743	0.00288138	0.0524819	-2.48731
FBgn0036287	CG10663	-1.32028	2.36512	-3.32748	0.00871548	0.101562	-2.4929
FBgn0259145	CG42260	-3.45689	0.358342	-3.18728	0.0109191	0.115268	-2.49614
FBgn0259113	PolA1	-0.435701	6.78533	-4.02433	0.00293911	0.0530757	-2.49674
FBgn0035603	Pfdn4	0.525936	4.73134	3.87669	0.00368125	0.0605654	-2.49794
FBgn0040296	Ocho	-0.704886	4.09534	-3.7556	0.00443744	0.0681182	-2.49869
FBgn0039402	Vps2	0.45251	5.99087	3.97333	0.00317572	0.055266	-2.50413
FBgn0030276	Dlic	0.503627	8.07303	4.02671	0.0029285	0.0530652	-2.50503
FBgn0023513	CG14803	-0.391709	5.93705	-3.99312	0.0030816	0.0546194	-2.50589
FBgn0004390	RasGAP1	-0.417377	6.79229	-4.00792	0.00301311	0.0537669	-2.51111
FBgn0266237	lncRNA:CR44932	0.844196	2.92931	3.62007	0.00548168	0.0770797	-2.51325
FBgn0000083	AnxB9	0.371067	8.78557	4.02134	0.00295242	0.0530757	-2.5143
FBgn0000459	disco	-1.21766	2.24636	-3.39622	0.00780924	0.0950996	-2.51592
FBgn0265575	yin	-2.50356	1.13076	-3.17121	0.0112062	0.116894	-2.51817
FBgn0087007	bbg	-0.488275	7.26829	-4.00887	0.00300877	0.0537669	-2.52043
FBgn0032908	CG9270	-1.69838	0.310081	-3.20321	0.0106419	0.113478	-2.52128
FBgn0031213	galectin	0.449821	4.68612	3.86725	0.00373498	0.0610684	-2.52151
FBgn0033174	CG11125	0.521868	4.84751	3.90153	0.00354367	0.0591322	-2.52418
FBgn0032006	Pvr	0.535025	6.82471	3.99182	0.00308769	0.0546355	-2.52525
FBgn0037472	CG10098	0.422799	6.29679	3.95099	0.00328569	0.0562515	-2.52953
FBgn0032484	kek4	3.96181	-1.21689	3.3457	0.00846515	0.0999238	-2.53105
FBgn0033413	prel	0.48785	5.96419	3.96311	0.00322555	0.055765	-2.53174
FBgn0259789	zld	0.752979	8.01951	4.00498	0.0030266	0.0538255	-2.54015
FBgn0033978	Cyp6a23	1.79176	0.822151	3.26994	0.00955808	0.107922	-2.55027
FBgn0040899	CG17776	0.768564	3.88117	3.7271	0.00463819	0.0694631	-2.55217
FBgn0038878	CG3301	2.58095	-1.67971	3.16021	0.0114073	0.11864	-2.55355
FBgn0004003	wbl	-0.628486	6.03874	-3.82413	0.00399124	0.0636342	-2.55717
FBgn0003375	Sgs5	-7.42541	-0.957224	-3.69094	0.00490676	0.0723972	-2.55718
FBgn0017457	U2af38	-0.459926	7.12931	-3.98567	0.0031167	0.05469	-2.56105
FBgn0035931	CG13312	5.97244	-3.81518	3.71572	0.00472104	0.0700254	-2.57327
FBgn0267173	lncRNA:CR45613	6.06653	-2.26631	3.65171	0.00521673	0.0747495	-2.57517
FBgn0010409	RpL18A	0.510464	11.5559	3.97963	0.00314542	0.0549199	-2.57524
FBgn0260442	rhea	0.468904	8.06272	3.98192	0.0031345	0.05482	-2.57561
FBgn0286782	flz	-5.51996	-0.0952218	-3.41259	0.00760823	0.0933916	-2.57636
FBgn0032331	CG14913	-2.49373	-0.198704	-3.13759	0.0118324	0.120915	-2.57917
FBgn0031734	CG11147	1.00576	2.7893	3.57081	0.00592265	0.0810121	-2.58125
FBgn0032140	CG13117	1.40045	1.37653	3.21535	0.0104357	0.112877	-2.5813
FBgn0033225	TTLL12	0.41547	6.35549	3.95346	0.0032733	0.0561305	-2.58378
FBgn0040565	CG7606	-5.37719	-2.71143	-3.76788	0.00435374	0.0675214	-2.58397
FBgn0023095	caps	-0.534387	6.85786	-3.96319	0.00322513	0.055765	-2.58449
FBgn0265981	lncRNA:CR44760	5.66281	-2.96061	3.72076	0.00468417	0.0698716	-2.58462
FBgn0033649	pyr	0.521366	3.96125	3.73944	0.00455014	0.068551	-2.59072
FBgn0259111	Ndae1	1.96806	0.127885	3.17549	0.0111289	0.116494	-2.59269
FBgn0036481	CG16959	0.690124	3.55514	3.65637	0.00517883	0.0745511	-2.59292
FBgn0263933	ebi	-0.4005	7.47612	-3.96423	0.00322005	0.055765	-2.60137
FBgn0037761	CG8534	-5.58942	-4.94647	-3.72337	0.00466517	0.0696868	-2.60163
FBgn0037265	spartin	1.06216	1.81307	3.31403	0.00890524	0.103315	-2.60193
FBgn0036428	Gbs-70E	-1.23342	3.74825	-3.51642	0.00645303	0.0847985	-2.60618
FBgn0035431	CG14968	0.787792	2.20343	3.54707	0.00614837	0.0825996	-2.60888
FBgn0032156	CG13124	0.675883	4.36876	3.82281	0.00399938	0.0636342	-2.6108
FBgn0265423	lncRNA:CR44335	-5.46988	-2.34697	-3.71981	0.00469104	0.0698753	-2.61119
FBgn0034911	GlyT	-2.12842	-0.225246	-3.09995	0.0125765	0.124771	-2.61416
FBgn0030136	RpS28b	0.362077	8.96069	3.95754	0.00325303	0.0560563	-2.61599
FBgn0033421	CG1888	0.571584	4.4268	3.74348	0.00452167	0.068533	-2.61681
FBgn0264942	lncRNA:CR44111	5.73189	-2.66531	3.60476	0.00561497	0.0782239	-2.61706
FBgn0263782	Hmgcr	0.503233	5.45263	3.87093	0.00371391	0.0610076	-2.6197
FBgn0259171	Pde9	-1.40383	4.0561	-3.56914	0.00593826	0.0811203	-2.62154
FBgn0000422	Ddc	2.06263	2.90252	3.30353	0.00905635	0.10423	-2.6256
FBgn0028871	Cpr35B	-1.65313	1.05057	-3.12528	0.0120707	0.121817	-2.63128
FBgn0267323	lncRNA:CR45759	-1.70378	0.881236	-3.14261	0.0117367	0.120521	-2.63707
FBgn0085360	CG34331	1.47286	1.86058	3.31521	0.00888836	0.103234	-2.64223
FBgn0003502	Btk	0.420605	8.47457	3.9412	0.00333512	0.0568875	-2.64294
FBgn0011272	RpL13	0.381524	9.16672	3.93787	0.0033521	0.0568875	-2.6471
FBgn0034493	CG8908	-0.77976	2.68231	-3.52032	0.00641342	0.0847568	-2.6495
FBgn0002945	nkd	-0.625246	7.58781	-3.93148	0.003385	0.0571171	-2.65114
FBgn0031381	Npc2a	0.92316	2.6825	3.481	0.00682502	0.0877075	-2.6539
FBgn0031031	CG14218	-5.3637	-3.47259	-3.66704	0.00509319	0.0743944	-2.6541
FBgn0000454	Dip-B	0.414556	7.13373	3.92507	0.0034183	0.057495	-2.65435
FBgn0028979	tio	0.508701	6.11451	3.89072	0.00360285	0.0597807	-2.65536
FBgn0083123	Uhg5	-0.440968	5.04654	-3.82561	0.00398215	0.0636342	-2.65597
FBgn0267167	lncRNA:CR45607	7.79162	-2.74221	3.53294	0.00628689	0.0837141	-2.66464
FBgn0259715	CG42369	1.63999	0.842438	3.15062	0.0115856	0.119903	-2.66511
FBgn0265050	asRNA:CR44165	4.5243	-2.02868	3.24446	0.00995773	0.109847	-2.66894
FBgn0034387	Cyp12b2	1.76438	-1.95776	3.08802	0.0128224	0.126026	-2.6726
FBgn0029720	CG3009	-1.2177	1.89911	-3.20879	0.0105466	0.113256	-2.67553
FBgn0032251	Nse4	0.746054	2.82189	3.47094	0.00693473	0.0882192	-2.67724
FBgn0030747	CG4301	2.76842	-1.3086	3.05717	0.0134812	0.129719	-2.68013
FBgn0004406	PolG1	-0.45436	4.61587	-3.76923	0.00434468	0.0675214	-2.69011
FBgn0003430	slp1	-5.19704	-3.43814	-3.62622	0.00542913	0.0767396	-2.69305
FBgn0036467	CG12310	1.33508	0.23072	3.27106	0.00954091	0.107922	-2.69599
FBgn0036821	CG3961	-0.604856	4.06198	-3.69119	0.00490483	0.0723972	-2.70217
FBgn0037123	CG14569	3.80367	-2.25924	3.0747	0.0131026	0.127575	-2.70596
FBgn0027509	TBCD	0.396161	6.85763	3.8866	0.00362567	0.0598378	-2.70696
FBgn0026374	Rhp	-0.411592	5.72374	-3.83916	0.00389991	0.0627962	-2.70726
FBgn0262636	dati	-3.52376	-0.685085	-3.0311	0.0140652	0.132432	-2.70923
FBgn0032787	CG10195	0.52843	4.73281	3.75089	0.00446994	0.0684107	-2.71098
FBgn0031098	CG17068	-0.421039	5.78485	-3.84146	0.00388611	0.0627962	-2.71098
FBgn0001083	fw	-0.420318	5.86903	-3.83911	0.0039002	0.0627962	-2.71313
FBgn0045800	Uhg1	-0.681293	4.59572	-3.74	0.00454619	0.068551	-2.71716
FBgn0266668	Exo84	0.536869	4.89843	3.76432	0.00437784	0.0676345	-2.72196
FBgn0032638	SPH93	5.70467	-2.47173	3.52437	0.00637257	0.0844677	-2.72278
FBgn0082995	snoRNA:Psi28S-1837b	-5.23517	-2.61827	-3.58017	0.00583606	0.080253	-2.72315
FBgn0052368	lncRNA:CR32368	2.70845	0.453364	3.0371	0.0139285	0.131895	-2.72353
FBgn0020372	TM4SF	2.02753	0.213551	3.0724	0.0131517	0.127832	-2.72754
FBgn0040238	Best1	0.65756	5.89054	3.83944	0.00389819	0.0627962	-2.72964
FBgn0003660	Syb	0.401055	7.98782	3.88547	0.00363195	0.0598477	-2.73129
FBgn0030628	CG9114	0.482942	5.11969	3.79292	0.00418827	0.0661353	-2.73202
FBgn0034858	eIF2Bdelta	-0.408523	5.65942	-3.82525	0.00398434	0.0636342	-2.73413
FBgn0036368	CG10738	1.17752	0.961523	3.24485	0.00995153	0.109847	-2.73415
FBgn0052150	meru	-5.15531	-1.74671	-3.56701	0.00595824	0.0811894	-2.73744
FBgn0038126	CG8483	1.38729	3.04511	3.23007	0.0101912	0.111488	-2.73788
FBgn0032330	Samuel	-0.60091	6.0938	-3.83655	0.0039156	0.0629481	-2.74047
FBgn0036932	Lamtor1	0.521826	4.82536	3.73992	0.00454675	0.068551	-2.74946
FBgn0037518	CG2641	0.522571	3.79137	3.62475	0.00544161	0.0767396	-2.75083
FBgn0284220	Top2	-0.350424	9.9465	-3.86973	0.00372075	0.061025	-2.75563
FBgn0011202	dia	0.417815	7.15258	3.86463	0.00375003	0.0611248	-2.75619
FBgn0035589	CHMP2B	1.60717	3.88806	3.55645	0.00605808	0.0818343	-2.75656
FBgn0286723	hll	-5.35954	-1.95863	-3.51724	0.00644474	0.0847985	-2.7609
FBgn0034788	CG13532	4.16848	-1.70934	3.08683	0.0128471	0.126151	-2.76498
FBgn0261822	Bsg	0.448202	8.47834	3.86501	0.00374785	0.0611248	-2.76553
FBgn0004647	N	-0.41039	10.5695	-3.86048	0.00377406	0.0614216	-2.77005
FBgn0050279	CR30279	-3.05311	-0.949043	-3.04719	0.0137017	0.130649	-2.77125
FBgn0031170	Abca3	0.509506	4.4795	3.74711	0.00449625	0.0684234	-2.77749
FBgn0001075	ft	-0.448066	9.74444	-3.85279	0.00381894	0.0619608	-2.78328
FBgn0037130	Syn1	1.91372	-0.103071	3.00662	0.014637	0.134868	-2.78571
FBgn0033480	mRpL42	0.721031	2.74497	3.37097	0.0081301	0.0973212	-2.80251
FBgn0035166	JMJD5	0.53808	4.09487	3.60009	0.00565628	0.0786954	-2.80315
FBgn0262108	lncRNA:CR42861	-0.82722	2.83933	-3.35981	0.0082763	0.0981798	-2.80319
FBgn0052017	CG32017	1.52994	1.43703	3.13485	0.011885	0.121077	-2.80334
FBgn0002878	mus101	-0.434422	5.32819	-3.75971	0.00440922	0.0677838	-2.80878
FBgn0031548	CG8852	1.33386	0.418159	3.04109	0.0138384	0.131596	-2.81733
FBgn0033592	CG13215	5.36123	-2.99586	3.41583	0.00756914	0.0931417	-2.81921
FBgn0035286	CG13924	-2.27151	-0.969837	-2.95124	0.016021	0.14164	-2.8199
FBgn0034346	PIG-O	-0.362095	6.57642	-3.8095	0.00408239	0.0647412	-2.81997
FBgn0065035	AlkB	0.551835	4.17535	3.61705	0.00550774	0.0772402	-2.83234
FBgn0003890	betaTub97EF	1.36158	1.86543	3.03583	0.0139574	0.131895	-2.83412
FBgn0287619	lncRNA:CR46488	1.82483	-0.0220828	2.95839	0.0158349	0.141305	-2.83633
FBgn0002933	ng1	-1.76755	-2.89477	-2.95258	0.0159858	0.14164	-2.84126
FBgn0045843	RacGAP84C	-2.71479	0.139468	-2.9319	0.0165352	0.143523	-2.84597
FBgn0037855	CG6621	-0.466501	5.63915	-3.74909	0.00448244	0.0684107	-2.85361
FBgn0051469	Argp	-1.35077	0.923654	-3.01803	0.0143677	0.133796	-2.85707
FBgn0010401	Os-C	-4.84361	-0.619914	-3.16902	0.0112459	0.117193	-2.85998
FBgn0037669	Ibf2	-0.46439	5.10109	-3.71749	0.00470802	0.0699307	-2.86741
FBgn0003041	pbl	-0.428056	6.75905	-3.79063	0.00420316	0.0661353	-2.86791
FBgn0001170	H2.0	-1.78605	0.494559	-2.96065	0.0157767	0.141066	-2.87057
FBgn0030160	CG9691	0.712822	5.12057	3.64121	0.00530311	0.0756021	-2.87464
FBgn0004893	bowl	-0.489523	8.83029	-3.79621	0.00416704	0.0659843	-2.87668
FBgn0033252	CG12769	1.0631	2.1318	3.18287	0.0109971	0.115744	-2.87686
FBgn0022027	Vps25	0.626288	4.84582	3.66726	0.00509149	0.0743944	-2.87794
FBgn0261628	CG42711	1.92731	0.255771	2.94972	0.0160606	0.14164	-2.87816
FBgn0034204	CG10953	1.35595	-1.93528	3.00227	0.0147412	0.135419	-2.87919
FBgn0044047	Ilp6	1.11526	2.25209	3.2053	0.0106061	0.113441	-2.87925
FBgn0035763	mrva	0.397735	6.50028	3.76119	0.00439913	0.0677274	-2.88214
FBgn0038919	Qsox2	0.418875	5.40647	3.76302	0.00438669	0.0676345	-2.88263
FBgn0019925	Surf4	-0.366588	7.69985	-3.78989	0.00420793	0.0661353	-2.88353
FBgn0034417	CG15117	1.66411	-0.975661	2.99675	0.0148745	0.136405	-2.88403
FBgn0264794	lncRNA:CR44024	1.24272	1.32693	3.01666	0.0143997	0.133796	-2.88954
FBgn0066084	RpL41	0.594454	10.2827	3.78657	0.0042296	0.0663771	-2.88975
FBgn0038983	CG5326	-0.582833	5.57193	-3.74744	0.00449394	0.0684234	-2.89379
FBgn0035877	CG7083	0.469945	5.04435	3.65944	0.00515407	0.0744326	-2.89531
FBgn0043903	dome	0.594117	8.00003	3.78324	0.00425147	0.0665223	-2.89636
FBgn0030991	CG7453	0.353049	6.73147	3.76614	0.00436555	0.0676051	-2.90057
FBgn0286204	ich	2.93636	1.35296	2.88814	0.0177618	0.149596	-2.9021
FBgn0000405	CycB	-0.441952	8.94809	-3.7768	0.00429407	0.06699	-2.90751
FBgn0061492	loj	-0.397437	6.25218	-3.74183	0.00453326	0.068551	-2.90891
FBgn0039266	CG11791	0.519482	7.09306	3.76342	0.00438399	0.0676345	-2.91221
FBgn0027548	nito	-0.371936	7.24595	-3.76822	0.00435147	0.0675214	-2.91377
FBgn0014869	Pglym78	-0.611245	5.00884	-3.65947	0.00515382	0.0744326	-2.91417
FBgn0051431	CG31431	1.20633	1.59821	3.14513	0.0116889	0.120265	-2.9152
FBgn0015239	Hr78	-0.466119	6.84981	-3.75395	0.0044488	0.0681934	-2.916
FBgn0039719	CG15515	0.902803	0.240765	3.17517	0.0111347	0.116494	-2.92647
FBgn0027610	Dic1	0.752905	4.02709	3.50805	0.00653898	0.0853466	-2.92765
FBgn0051633	CG31633	0.535239	3.99535	3.52407	0.00637552	0.0844677	-2.92981
FBgn0034909	pippin	1.49223	1.86968	3.08183	0.0129518	0.126472	-2.93503
FBgn0034808	CG9896	-1.69848	1.16178	-2.90316	0.0173305	0.147886	-2.93725
FBgn0031244	CG11601	0.683478	3.25331	3.37715	0.00805035	0.0968062	-2.93752
FBgn0002592	E(spl)m2-BFM	-0.853345	4.43102	-3.54196	0.00619807	0.0828452	-2.93855
FBgn0034437	CG10051	-4.99785	-3.38741	-3.30196	0.00907923	0.10423	-2.93937
FBgn0030666	CG12708	-0.653234	3.01516	-3.3643	0.00821712	0.0977483	-2.9418
FBgn0035642	CG18586	-2.38288	-1.16726	-2.85494	0.0187545	0.154158	-2.9425
FBgn0029854	CG3566	0.49945	4.32774	3.54423	0.0061759	0.0826862	-2.94646
FBgn0032032	CG17294	0.451537	4.35887	3.54806	0.00613876	0.0825944	-2.95421
FBgn0039052	CG6733	3.44008	-2.11944	2.85554	0.018736	0.154157	-2.95447
FBgn0038100	Paip2	0.656355	7.62138	3.7433	0.00452294	0.068533	-2.95832
FBgn0036716	CG13728	-4.71834	-3.28808	-3.19028	0.0108663	0.114941	-2.96907
FBgn0034756	Cyp6d2	1.61685	0.0552559	2.9031	0.0173324	0.147886	-2.97326
FBgn0063495	GstE5	-1.45618	0.755502	-2.97568	0.0153943	0.139354	-2.97571
FBgn0025366	Ip259	0.467621	7.1241	3.72635	0.00464361	0.0694631	-2.97883
FBgn0035673	CG6602	-1.09918	1.57107	-3.05005	0.0136381	0.130296	-2.98179
FBgn0037207	Mes2	0.770839	3.8752	3.41511	0.00757781	0.0931417	-2.98818
FBgn0033785	Sans	-0.537038	5.22491	-3.55621	0.00606036	0.0818343	-2.99167
FBgn0036836	CG11619	1.74846	1.46205	2.95777	0.0158509	0.141305	-2.99469
FBgn0037323	CG2663	-5.84084	-1.02159	-3.17537	0.0111311	0.116494	-2.99756
FBgn0052196	CG32196	1.62977	-0.0475071	2.88959	0.0177199	0.149582	-2.999
FBgn0020638	Lcp65Ag1	-1.53396	-2.34656	-2.88521	0.0178474	0.149617	-3.00333
FBgn0037085	Neu2	1.01774	1.59972	3.025	0.0142054	0.133002	-3.01775
FBgn0063492	GstE8	-0.795826	2.043	-3.21919	0.0103713	0.112643	-3.02152
FBgn0010340	140up	-0.850604	3.10203	-3.2959	0.00916795	0.104804	-3.02513
FBgn0004102	oc	2.84563	-1.93467	2.79794	0.0205921	0.162994	-3.0257
FBgn0266720	Snap24	0.418662	5.86965	3.63745	0.00533443	0.0759202	-3.02846
FBgn0262607	CG43133	5.95501	-4.47011	3.11679	0.0122379	0.122798	-3.02849
FBgn0005677	dac	-0.834045	4.26991	-3.45298	0.00713517	0.0897941	-3.0301
FBgn0029831	CG5966	0.664215	4.5943	3.47802	0.00685732	0.0878703	-3.03117
FBgn0020764	Alas	0.498972	5.58173	3.62627	0.00542867	0.0767396	-3.03418
FBgn0031603	CG15432	0.884671	3.46457	3.38735	0.00792038	0.0959261	-3.03842
FBgn0020910	RpL3	0.350867	10.5681	3.69251	0.00489477	0.0723972	-3.04215
FBgn0030841	CG8568	-4.62378	-0.862334	-2.82614	0.0196611	0.158741	-3.04347
FBgn0033732	CG13157	-5.18733	-2.82877	-3.14386	0.011713	0.120395	-3.04989
FBgn0261983	l(2)gd1	0.449757	5.1992	3.5801	0.00583672	0.080253	-3.05059
FBgn0031263	Tspo	0.74792	3.36313	3.32243	0.00878626	0.10218	-3.05326
FBgn0038302	CG4210	0.437442	5.31966	3.59554	0.00569683	0.0791551	-3.05543
FBgn0029807	CG3108	-4.87178	-2.73956	-3.1473	0.011648	0.12013	-3.06281
FBgn0015371	chn	0.454998	7.94426	3.68079	0.00498502	0.0734246	-3.06416
FBgn0038009	CG17738	1.36924	0.410758	2.88533	0.0178439	0.149617	-3.06416
FBgn0039756	CG9743	1.47682	1.16086	3.03652	0.0139416	0.131895	-3.07268
FBgn0027580	PCB	0.748797	6.36997	3.66123	0.00513969	0.0744326	-3.07286
FBgn0019661	lncRNA:roX1	-1.48877	5.34282	-3.65421	0.00519635	0.0745588	-3.07637
FBgn0031500	CG17221	0.803644	2.7159	3.21102	0.0105087	0.113256	-3.0788
FBgn0040973	CG16824	1.12043	2.10328	3.13984	0.0117895	0.120828	-3.07885
FBgn0053460	CG33460	2.24263	2.03277	2.96189	0.0157447	0.141066	-3.07896
FBgn0034761	CG4250	1.66551	1.77876	2.89456	0.0175763	0.148883	-3.07974
FBgn0034994	Ir60a	-4.61339	-1.70731	-2.89371	0.0176006	0.148949	-3.085
FBgn0259676	Prim2	-0.466927	4.60495	-3.54398	0.00617834	0.0826862	-3.08796
FBgn0002781	mod(mdg4)	-0.390979	8.96372	-3.66524	0.00510755	0.0744326	-3.08923
FBgn0029996	UbcE2H	0.564086	7.06288	3.65602	0.00518168	0.0745511	-3.09068
FBgn0285947	RpS10b	0.35226	10.1388	3.66286	0.00512659	0.0744326	-3.09119
FBgn0284244	l(2)k05911	-1.70186	3.02711	-2.92266	0.0167866	0.145108	-3.09305
FBgn0266019	rudhira	0.814367	7.79306	3.65974	0.00515167	0.0744326	-3.0956
FBgn0035710	SP1173	0.447591	8.35067	3.66111	0.00514063	0.0744326	-3.09621
FBgn0034880	ItgaPS5	-0.561869	3.8186	-3.41196	0.00761585	0.0933916	-3.09625
FBgn0003268	rod	-0.353938	7.60838	-3.66025	0.00514757	0.0744326	-3.09633
FBgn0051698	CG31698	-5.35273	-2.40719	-3.07421	0.0131131	0.127575	-3.09704
FBgn0039403	Sld5	-0.607848	4.26167	-3.45005	0.00716839	0.0898904	-3.10181
FBgn0003312	sad	-1.72975	0.651791	-2.78324	0.0210951	0.164831	-3.10302
FBgn0266849	lncRNA:CR45310	-2.02213	-0.518486	-2.74226	0.0225642	0.171507	-3.10341
FBgn0285955	cv-c	0.649913	7.76662	3.65424	0.00519616	0.0745588	-3.10394
FBgn0032259	CG6144	-0.543639	4.37073	-3.45041	0.00716433	0.0898904	-3.10501
FBgn0263968	nonC	-0.464293	7.29609	-3.64964	0.00523366	0.0748903	-3.10741
FBgn0042102	CG18745	4.76445	-3.57315	3.01753	0.0143793	0.133796	-3.10779
FBgn0033942	Cpr51A	-0.919073	4.90052	-3.41883	0.00753305	0.0929164	-3.11346
FBgn0033724	CG8501	1.44062	3.86649	3.13371	0.011907	0.121091	-3.11439
FBgn0016697	Prosalpha5	-0.373303	7.21394	-3.64428	0.00527773	0.0754187	-3.11453
FBgn0051337	CG31337	1.19321	2.01294	2.97915	0.0153075	0.138926	-3.11732
FBgn0030329	prtp	-0.380698	6.9571	-3.63221	0.0053784	0.07634	-3.11881
FBgn0033928	Arc2	0.98562	1.86075	3.04582	0.0137324	0.130824	-3.12418
FBgn0036576	CG5151	-0.923712	5.14764	-3.53474	0.00626909	0.0835826	-3.12879
FBgn0264078	Flo2	0.358768	6.02519	3.60478	0.00561479	0.0782239	-3.12906
FBgn0243516	Vrp1	0.552234	5.6389	3.54791	0.00614015	0.0825944	-3.13042
FBgn0283469	Vps4	0.486038	6.97004	3.6246	0.00544293	0.0767396	-3.1376
FBgn0040601	CG13643	-2.69004	-1.11108	-2.70611	0.0239463	0.177719	-3.13933
FBgn0086711	mol	0.651426	3.03168	3.37419	0.0080884	0.0970334	-3.13984
FBgn0053459	CG33459	1.70727	0.232608	2.77471	0.0213929	0.166134	-3.14277
FBgn0030237	CG15209	2.20424	0.202875	2.79648	0.0206418	0.163185	-3.14493
FBgn0025644	CG14424	-5.18539	-4.18929	-3.0172	0.0143869	0.133796	-3.14935
FBgn0037364	Rab23	-0.414553	6.59181	-3.60531	0.00561005	0.0782239	-3.15753
FBgn0036612	CG4998	2.61552	0.635365	2.73104	0.0229844	0.172862	-3.15896
FBgn0039118	CG10208	0.634587	2.73815	3.24863	0.00989114	0.109687	-3.15945
FBgn0052572	CG32572	1.54738	0.0943358	2.73212	0.0229438	0.172862	-3.1635
FBgn0270924	zf30C	-0.405701	7.82936	-3.61894	0.00549144	0.0771142	-3.16391
FBgn0040102	lectin-24Db	1.48186	3.21629	3.07813	0.0130298	0.127116	-3.16694
FBgn0013686	mt:lrRNA	0.399299	13.8722	3.60533	0.00560993	0.0782239	-3.16956
FBgn0030617	CG9095	0.590457	4.85684	3.47376	0.00690374	0.0882178	-3.17325
FBgn0038890	sp3	0.556867	6.24636	3.57599	0.00587464	0.0806692	-3.17335
FBgn0052521	Mnr	0.392709	6.33884	3.59338	0.00571614	0.0792148	-3.17339
FBgn0037078	CG12971	4.49375	-2.96563	2.94464	0.0161944	0.14164	-3.17515
FBgn0263600	PolD1	-0.349101	6.38455	-3.59149	0.00573313	0.0793014	-3.18084
FBgn0035942	ValRS-m	0.646957	4.7372	3.44197	0.00726094	0.0907273	-3.18353
FBgn0037603	Sys1	0.681282	3.72687	3.28868	0.00927466	0.105627	-3.18456
FBgn0261555	CG42673	-0.389156	7.97569	-3.60534	0.00560979	0.0782239	-3.18668
FBgn0266417	ringer	1.40236	-0.141307	2.75155	0.0222225	0.170387	-3.1916
FBgn0015011	AhcyL2	0.965381	2.68087	3.12099	0.0121549	0.122314	-3.19202
FBgn0022786	Hira	-0.415791	6.05437	-3.56695	0.00595871	0.0811894	-3.19217
FBgn0040340	TRAM	-0.354009	7.20174	-3.59018	0.00574495	0.0793014	-3.19447
FBgn0033202	CG1339	4.07106	-2.88186	2.84547	0.0190478	0.155841	-3.1951
FBgn0052259	CG32259	-3.96304	-1.66821	-2.85643	0.0187088	0.154157	-3.19642
FBgn0035708	axed	2.85224	-0.540265	2.65928	0.0258644	0.18531	-3.19697
FBgn0263773	fok	0.628698	4.47043	3.32988	0.0086821	0.101397	-3.20143
FBgn0260713	CG42544	-2.45731	-1.47913	-2.66376	0.0256747	0.184571	-3.20518
FBgn0036764	CG5535	0.487776	4.49362	3.49374	0.00668867	0.0867635	-3.20523
FBgn0036732	Oatp74D	0.624352	7.60856	3.59025	0.00574432	0.0793014	-3.20891
FBgn0035802	Pura	-0.4856	6.46855	-3.57362	0.00589656	0.0807599	-3.2114
FBgn0050183	CG30183	-0.406792	6.16522	-3.5587	0.00603672	0.0817243	-3.21313
FBgn0026090	Lamtor5	0.587355	4.00392	3.34319	0.00849911	0.0999238	-3.21577
FBgn0031518	CG3277	-1.32868	0.115318	-2.74735	0.0223763	0.170839	-3.21769
FBgn0039680	Cap-D2	-0.357881	7.32415	-3.58184	0.00582082	0.0802437	-3.22201
FBgn0033405	CG13954	-1.08258	1.06105	-2.87268	0.0182172	0.151394	-3.22352
FBgn0261975	CG42806	0.992554	6.2642	3.55916	0.00603227	0.0817243	-3.22705
FBgn0041183	Tep1	1.34189	3.4646	3.17375	0.0111603	0.116647	-3.22787
FBgn0038894	CG15497	-2.11707	-1.59491	-2.63932	0.0267287	0.187546	-3.22865
FBgn0259834	out	-0.993081	2.94011	-3.02528	0.014199	0.133002	-3.22993
FBgn0050108	CG30108	0.606368	4.48931	3.36809	0.00816758	0.0974382	-3.23027
FBgn0003507	srp	2.36551	1.73604	2.75964	0.0219291	0.169176	-3.23662
FBgn0028380	fal	0.618134	3.94006	3.31267	0.00892471	0.103315	-3.24029
FBgn0030589	CG9519	5.16099	-4.09868	2.88078	0.0179772	0.150467	-3.24938
FBgn0266622	asRNA:CR45129	-2.23196	-0.889772	-2.62075	0.0275586	0.191206	-3.24964
FBgn0032518	RpL24	0.422843	9.00339	3.56342	0.00599194	0.0814317	-3.25587
FBgn0028430	He	1.1642	1.74156	2.86716	0.0183828	0.15217	-3.25931
FBgn0026372	RpL23A	0.422911	10.0421	3.55889	0.00603482	0.0817243	-3.26158
FBgn0261284	bou	0.492277	6.33035	3.53142	0.00630196	0.0838089	-3.27003
FBgn0266804	lncRNA:CR45266	-4.32788	-2.37645	-2.71943	0.0234275	0.175349	-3.27169
FBgn0265052	St3	1.07035	3.14962	3.2692	0.00956935	0.107934	-3.27352
FBgn0030766	mthl1	-0.380543	5.6764	-3.48949	0.00673382	0.0871349	-3.27431
FBgn0031700	CG14022	4.44996	-4.04651	2.84351	0.019109	0.156099	-3.27528
FBgn0003046	Pcp	-1.23153	1.08473	-2.80641	0.0203079	0.161514	-3.27718
FBgn0036469	CG18649	2.22045	-2.35754	2.65252	0.0261541	0.185554	-3.27731
FBgn0039479	CG14257	-4.82279	0.436132	-2.81329	0.02008	0.160427	-3.27989
FBgn0030026	sni	0.757764	4.64484	3.37354	0.00809685	0.0970334	-3.27994
FBgn0039283	danr	-4.51972	-2.35032	-2.88696	0.0177962	0.149596	-3.28314
FBgn0267408	AOX1	1.1343	0.884891	2.90128	0.0173842	0.148088	-3.28319
FBgn0266211	CR44906	-1.57584	0.342805	-2.7287	0.0230731	0.173311	-3.28389
FBgn0010355	Taf1	-0.349333	7.65513	-3.54414	0.00617679	0.0826862	-3.28462
FBgn0031194	CG17598	-0.422468	6.4269	-3.51685	0.00644869	0.0847985	-3.28705
FBgn0036765	CG7408	0.767891	2.47646	3.00385	0.0147033	0.135306	-3.29068
FBgn0032512	Bdp1	-0.37748	5.70157	-3.48457	0.00678652	0.0876131	-3.2917
FBgn0000084	AnxB10	0.944312	3.14186	2.98389	0.0151895	0.138212	-3.2955
FBgn0038257	smp-30	2.29854	-0.388195	2.62857	0.027206	0.1894	-3.29797
FBgn0034705	CG11170	-0.621257	3.73742	-3.17943	0.0110584	0.116273	-3.30119
FBgn0011676	Nos	2.01586	-0.501636	2.58383	0.0292867	0.197257	-3.30217
FBgn0031022	CG12204	0.575915	3.33618	3.20613	0.010592	0.113404	-3.30327
FBgn0015372	RabX1	0.533512	3.71391	3.21645	0.0104172	0.112792	-3.30633
FBgn0065032	Arpc3B	3.38195	-0.183261	2.57572	0.0296805	0.198062	-3.30827
FBgn0034139	CG4927	2.16979	0.531517	2.60228	0.0284099	0.194553	-3.30875
FBgn0030629	CG9123	0.442756	4.86138	3.39419	0.00783446	0.0951869	-3.30996
FBgn0039102	SPE	-1.23629	0.435769	-2.71413	0.0236326	0.176508	-3.31327
FBgn0054056	CG34056	0.390066	5.29773	3.42388	0.00747276	0.0923889	-3.31568
FBgn0259188	Ir7f	-1.2041	1.0634	-2.76614	0.021696	0.167866	-3.31739
FBgn0016054	phr6-4	0.75729	4.40219	3.34605	0.00846035	0.0999238	-3.31819
FBgn0027553	NELF-B	-0.506237	5.65854	-3.4693	0.00695274	0.0882354	-3.31973
FBgn0039303	CG11857	-0.503341	7.16946	-3.51458	0.00647186	0.0847985	-3.32117
FBgn0267035	asRNA:CR45479	1.08325	1.50784	2.8333	0.0194315	0.157392	-3.32237
FBgn0015075	Ddx1	-0.627526	6.36413	-3.49793	0.00664446	0.0862962	-3.32394
FBgn0022984	qkr58E-3	-0.472241	6.73865	-3.50476	0.00657313	0.0856863	-3.32396
FBgn0021796	Tor	-0.321081	7.81671	-3.52073	0.00640925	0.0847568	-3.32477
FBgn0034504	CG8929	-0.338255	7.8908	-3.51887	0.00642809	0.0847985	-3.32718
FBgn0040351	CG11638	-1.98068	0.545958	-2.69204	0.024507	0.179729	-3.3275
FBgn0032602	ppk17	2.07344	1.83505	2.83876	0.0192584	0.156541	-3.32753
FBgn0033543	Daao1	0.627136	2.73608	3.05116	0.0136136	0.130296	-3.32968
FBgn0051139	CG31139	-3.82801	-2.27956	-2.65656	0.0259808	0.185554	-3.33228
FBgn0050281	CG30281	3.23041	-1.27688	2.61752	0.0277057	0.191848	-3.33548
FBgn0037547	CG7910	-5.81701	-3.28617	-2.76323	0.0217999	0.168426	-3.33595
FBgn0010408	RpS9	0.413318	10.5055	3.51291	0.00648894	0.0847985	-3.3365
FBgn0266260	lncRNA:CR44955	-1.46545	0.524387	-2.66712	0.0255331	0.183808	-3.34255
FBgn0035859	CG13678	-1.43428	0.347625	-2.91131	0.0171011	0.14685	-3.34307
FBgn0040817	CG14132	-0.741316	3.50006	-3.12889	0.0120004	0.121729	-3.34554
FBgn0037717	CG8301	2.25391	-2.17939	2.54321	0.0313136	0.203471	-3.34636
FBgn0267665	lncRNA:CR46003	0.953107	0.825865	2.81463	0.0200359	0.160196	-3.34956
FBgn0033090	CG15909	2.3071	-1.04501	2.53745	0.0316124	0.20418	-3.35237
FBgn0053136	CG33136	-5.90099	-1.9831	-2.73814	0.0227176	0.172211	-3.3552
FBgn0051098	CG31098	0.709844	2.35607	3.09389	0.0127009	0.125298	-3.35524
FBgn0012037	Ance	-0.496215	9.79343	-3.50182	0.0066038	0.085971	-3.3563
FBgn0026371	SAK	-0.345579	6.5696	-3.48318	0.00680152	0.0876131	-3.35732
FBgn0034351	rswl	0.834528	4.65776	3.36125	0.00825728	0.0980645	-3.35813
FBgn0024371	E2f2	-0.342858	6.1106	-3.46109	0.00704393	0.0889644	-3.35854
FBgn0034928	CG13562	0.74881	2.73933	3.05049	0.0136284	0.130296	-3.35944
FBgn0032921	Mpp6	0.790652	2.11651	2.96036	0.015784	0.141066	-3.36848
FBgn0034657	LBR	-0.502954	6.80754	-3.48295	0.00680402	0.0876131	-3.37267
FBgn0267795	Frl	0.477014	7.53573	3.48409	0.00679172	0.0876131	-3.38093
FBgn0019662	qm	0.464168	4.93861	3.36935	0.00815122	0.0974382	-3.38136
FBgn0039755	CG15531	-5.82108	-1.33529	-2.66997	0.0254135	0.183569	-3.3857
FBgn0034098	krimp	-1.43567	0.117883	-2.75086	0.0222476	0.170387	-3.39009
FBgn0036091	CG18628	-3.77929	-2.01358	-2.60952	0.028073	0.193759	-3.3903
FBgn0001091	Gapdh1	-0.452044	7.35935	-3.48073	0.00682798	0.0877075	-3.39049
FBgn0267320	lncRNA:CR45756	3.74325	-2.89178	2.58124	0.0294117	0.197313	-3.39177
FBgn0082958	snoRNA:Psi28S-3405c	-2.8175	-1.81923	-2.51418	0.0328476	0.208208	-3.39228
FBgn0261258	rgn	0.736172	8.84324	3.47987	0.00683728	0.0877201	-3.39273
FBgn0033748	vis	-0.962009	2.67541	-3.01587	0.0144183	0.133851	-3.39414
FBgn0002552	lin	-0.536551	5.89716	-3.43197	0.00737733	0.0914234	-3.39538
FBgn0035553	CG13722	2.16455	0.133974	2.51585	0.0327575	0.208109	-3.39539
FBgn0040323	GNBP1	0.367892	7.14256	3.46598	0.00698941	0.0884605	-3.39794
FBgn0050196	CG30196	1.06701	0.429459	2.72688	0.0231423	0.173584	-3.3985
FBgn0023143	Uba1	-0.350429	10.1666	-3.47499	0.00689031	0.0881859	-3.39965
FBgn0038143	CG9813	2.52048	-1.06802	2.50256	0.0334825	0.209807	-3.40118
FBgn0037536	CG2698	0.327911	7.27274	3.46982	0.00694698	0.0882354	-3.40161
FBgn0039709	Cad99C	-0.380637	7.92197	-3.47323	0.00690953	0.0882178	-3.40303
FBgn0032138	CG4364	1.16485	9.13616	3.47156	0.00692787	0.0882192	-3.40657
FBgn0035720	CG10077	-0.414541	10.0484	-3.47097	0.00693433	0.0882192	-3.4067
FBgn0287873	zip	0.637323	11.4885	3.46761	0.00697145	0.0883665	-3.40902
FBgn0287423	Nplp2	1.48635	2.55338	3.25277	0.00982549	0.109687	-3.40991
FBgn0265086	lncRNA:CR44197	4.00234	-3.51076	2.69961	0.0242038	0.178447	-3.41054
FBgn0028542	NimB4	1.24188	2.50803	2.91247	0.0170688	0.146706	-3.41366
FBgn0266566	CG45105	3.06788	-1.38923	2.53819	0.0315739	0.20418	-3.41483
FBgn0050069	Sdb	0.397086	8.10608	3.46542	0.00699564	0.0884605	-3.41705
FBgn0038842	hdly	0.337968	7.17324	3.45555	0.00710612	0.0896425	-3.41795
FBgn0033866	CG6280	-4.6078	-1.01494	-2.67759	0.0250968	0.1821	-3.42
FBgn0263451	asRNA:CR43474	4.29825	-4.31044	2.69887	0.0242331	0.178447	-3.42974
FBgn0038017	CG4115	0.568163	4.52306	3.26683	0.00960591	0.108231	-3.43003
FBgn0037086	CG7202	1.02638	1.72837	2.76188	0.0218486	0.168679	-3.43099
FBgn0085209	CG34180	-4.13484	-2.69132	-2.65802	0.0259182	0.185311	-3.43174
FBgn0287462	lncRNA:CR46451	-4.40058	-3.46564	-2.70627	0.02394	0.177719	-3.43201
FBgn0286876	CG46398	-4.32714	-3.44652	-2.70919	0.0238253	0.177319	-3.43318
FBgn0001150	gt	-4.84253	-3.67165	-2.67405	0.0252432	0.182715	-3.4409
FBgn0002576	lz	4.08755	-2.72653	2.51397	0.0328591	0.208208	-3.44579
FBgn0031456	Tnpo-SR	-0.423094	5.58865	-3.38383	0.00796496	0.0959983	-3.44621
FBgn0034050	bug	-0.524239	4.45414	-3.25873	0.00973182	0.109051	-3.44903
FBgn0039804	CG15544	-1.59572	3.54298	-2.8749	0.0181512	0.151204	-3.45583
FBgn0265187	Fatp2	-0.748434	2.90319	-2.92936	0.0166039	0.143764	-3.45614
FBgn0039411	dysf	-0.557249	3.69418	-3.03689	0.0139331	0.131895	-3.45774
FBgn0028699	Rh50	2.20866	-2.71517	2.45142	0.036426	0.218157	-3.45835
FBgn0038114	CG11670	-1.30919	-0.155856	-2.60792	0.0281469	0.19382	-3.45875
FBgn0261599	RpS29	0.342233	9.13982	3.43985	0.0072855	0.0909265	-3.45896
FBgn0000299	Col4a1	0.601104	7.32258	3.43476	0.00734463	0.0912447	-3.46162
FBgn0026376	Rgl	-0.465269	6.2048	-3.41514	0.00757742	0.0931417	-3.46176
FBgn0030234	CG15211	-0.844026	1.92434	-2.90075	0.017399	0.148095	-3.46271
FBgn0266437	CG45067	-4.11229	-2.60443	-2.62154	0.027523	0.191085	-3.46341
FBgn0052423	shep	0.393489	8.45297	3.43673	0.00732165	0.0912095	-3.46475
FBgn0028531	CG15286	-2.45914	-0.345252	-2.44548	0.0367841	0.21929	-3.46614
FBgn0005278	Sam-S	0.378073	9.60038	3.43424	0.00735074	0.0912447	-3.46726
FBgn0015351	Mettl4	0.520752	4.47673	3.25988	0.00971385	0.109051	-3.46756
FBgn0036848	Naxd	0.412455	4.89296	3.32231	0.00878788	0.10218	-3.46784
FBgn0261458	capt	0.309833	8.6715	3.43394	0.00735426	0.0912447	-3.46987
FBgn0002573	sens	-3.9915	-0.861906	-2.55426	0.0307487	0.201664	-3.47365
FBgn0052198	CG32198	1.4261	-2.72577	2.5479	0.0310724	0.203029	-3.47561
FBgn0026741	mRpL18	0.867218	2.90471	3.02014	0.0143183	0.133747	-3.47633
FBgn0267723	lncRNA:CR46056	-3.23063	-1.57637	-2.45644	0.0361258	0.217786	-3.47648
FBgn0034046	tun	-0.346999	6.37555	-3.39755	0.00779263	0.095055	-3.47851
FBgn0030510	CG12177	1.35493	0.624554	2.58371	0.0292922	0.197257	-3.48066
FBgn0039613	Nepl20	1.36608	0.150888	2.62995	0.0271444	0.189393	-3.48654
FBgn0004511	dy	-2.72093	0.894678	-2.42788	0.0378654	0.222817	-3.488
FBgn0031434	insv	0.616292	3.79833	3.15639	0.011478	0.119141	-3.48893
FBgn0051717	CG31717	0.515013	4.82255	3.25746	0.00975174	0.109058	-3.48907
FBgn0024366	CG11409	-0.868407	2.52331	-2.80396	0.0203896	0.161798	-3.49507
FBgn0051674	CG31674	2.28448	-2.34892	2.43808	0.0372349	0.220929	-3.49634
FBgn0035879	GAPcenA	0.511829	6.27882	3.38619	0.00793505	0.0959261	-3.49945
FBgn0011695	EbpIII	-0.794203	1.72951	-2.86022	0.018593	0.153548	-3.50084
FBgn0053116	CG33116	-0.379971	6.26825	-3.3858	0.00794001	0.0959261	-3.50156
FBgn0010433	ato	-4.21495	-1.61858	-2.56407	0.0302559	0.20024	-3.5099
FBgn0011336	Stt3B	-0.338317	8.28587	-3.40948	0.00764597	0.0936521	-3.51016
FBgn0039612	Nepl19	1.46201	-0.471479	2.51374	0.0328719	0.208208	-3.51054
FBgn0022213	Cse1	-0.370358	7.89719	-3.40682	0.00767846	0.0939409	-3.51397
FBgn0030293	CG1737	-0.370007	6.83128	-3.39456	0.00782992	0.0951869	-3.51575
FBgn0037517	CG10086	4.85152	-3.65222	2.56878	0.030022	0.199594	-3.51776
FBgn0034964	IntS1	-0.315906	7.12382	-3.39724	0.00779657	0.095055	-3.51791
FBgn0036752	Adgf-A	1.07081	2.38571	2.81812	0.0199214	0.159435	-3.51911
FBgn0047205	lncRNA:CR32385	-0.640494	3.96721	-3.12135	0.0121478	0.122314	-3.51967
FBgn0029828	CG6067	-4.10129	-2.6099	-2.41661	0.0385747	0.225311	-3.52031
FBgn0039299	CG11854	-4.37501	-2.6138	-2.59441	0.0287807	0.195674	-3.52335
FBgn0033507	CG12909	0.460769	4.92117	3.30171	0.0090828	0.10423	-3.52348
FBgn0000037	mAChR-A	4.58349	-3.62866	2.53469	0.0317561	0.204706	-3.52351
FBgn0051632	sens-2	3.45536	-4.37999	2.45404	0.0362691	0.217821	-3.52369
FBgn0262952	mt:ND4	0.429326	8.90465	3.3996	0.00776733	0.0949181	-3.52563
FBgn0250755	CG42233	0.449127	4.13983	3.13771	0.0118301	0.120915	-3.52575
FBgn0267708	lncRNA:CR46041	-4.04567	-3.69342	-2.60773	0.028156	0.19382	-3.52644
FBgn0032482	Pect	0.417847	5.84821	3.33597	0.0085979	0.100529	-3.53004
FBgn0034433	EndoB	-0.5571	4.84678	-3.24448	0.00995747	0.109847	-3.53106
FBgn0030884	CG6847	-0.596844	3.74055	-3.0667	0.013274	0.128194	-3.53476
FBgn0031976	CG7367	-1.6003	1.51878	-2.51438	0.0328371	0.208208	-3.53908
FBgn0029839	CG4660	3.90916	-1.5167	2.41484	0.0386877	0.225664	-3.53999
FBgn0014076	Vm32E	2.33174	-2.85435	2.38382	0.0407144	0.231969	-3.54114
FBgn0036332	Cul6	0.949922	3.46191	3.03467	0.0139836	0.131906	-3.5449
FBgn0034887	St1	4.1659	-3.22389	2.46429	0.0356615	0.216515	-3.54622
FBgn0015756	RpL9	0.333039	10.1484	3.38574	0.00794078	0.0959261	-3.54679
FBgn0033128	Tsp42Eg	1.25998	-0.724266	2.55717	0.0306018	0.201531	-3.54794
FBgn0260743	GC1	-0.489085	3.4189	-3.06819	0.013242	0.128194	-3.54799
FBgn0050237	tRNA:Gln-CTG-1-1	4.48473	-3.82731	2.54561	0.0311901	0.203384	-3.5488
FBgn0039006	Cyp6d4	1.10048	2.51848	2.82048	0.0198445	0.15927	-3.54885
FBgn0032810	CG13077	3.69045	-2.36023	2.46905	0.0353829	0.2161	-3.55154
FBgn0002121	l(2)gl	0.438666	8.9358	3.38389	0.00796424	0.0959983	-3.55169
FBgn0039316	CG11893	-1.61092	-0.0633132	-2.56393	0.0302628	0.20024	-3.55273
FBgn0003382	sha	-4.50884	-2.21139	-2.54966	0.0309825	0.202819	-3.55494
FBgn0267033	mamo	0.94499	8.17165	3.37859	0.00803191	0.0966947	-3.55751
FBgn0267586	asRNA:CR45924	-5.021	-3.39181	-2.52546	0.0322431	0.206458	-3.55917
FBgn0263336	lncRNA:CR43417	-4.51972	-3.57264	-2.54375	0.0312858	0.203471	-3.55968
FBgn0027348	bgm	1.69128	-0.467287	2.43895	0.0371819	0.220838	-3.55993
FBgn0003463	sog	0.39996	6.96903	3.36832	0.00816465	0.0974382	-3.5606
FBgn0265190	PIG-S	-0.411491	4.9549	-3.25143	0.00984674	0.109687	-3.56136
FBgn0032042	CG13398	0.787289	3.99193	3.10727	0.0124282	0.124356	-3.5619
FBgn0037942	CG14721	0.578163	3.59454	3.06553	0.0132992	0.12832	-3.56254
FBgn0040534	Sf3b5	-0.532712	3.88468	-3.12868	0.0120044	0.121729	-3.56468
FBgn0261238	Alh	-0.464209	6.57846	-3.34488	0.00847614	0.0999238	-3.56546
FBgn0030840	p-cup	-5.26123	-4.00157	-2.51027	0.0330602	0.208774	-3.5655
FBgn0013334	Sap47	0.388854	6.72678	3.35618	0.00832443	0.0986398	-3.56969
FBgn0037128	CG14572	0.659426	2.44869	2.99209	0.0149879	0.13713	-3.57031
FBgn0035959	CG4911	0.378953	5.76417	3.30393	0.00905051	0.10423	-3.57053
FBgn0051051	CG31051	-1.89593	0.369894	-2.41125	0.0389168	0.226624	-3.57137
FBgn0013718	nuf	0.338512	7.41042	3.36398	0.00822138	0.0977483	-3.57501
FBgn0010041	GstD5	1.58806	-0.598163	2.44599	0.0367532	0.219231	-3.57617
FBgn0003277	Polr2A	-0.35642	8.15259	-3.36736	0.00817712	0.0974417	-3.57952
FBgn0034249	RhoGAP54D	-0.326575	6.54745	-3.35045	0.00840099	0.0994353	-3.58114
FBgn0031490	CG17264	-2.05125	-1.00678	-2.35677	0.0425669	0.236767	-3.58282
FBgn0034061	Ufc1	0.534522	4.38769	3.17751	0.0110927	0.116402	-3.58348
FBgn0035179	CG12038	-3.85645	-0.849651	-2.43672	0.0373185	0.220977	-3.58523
FBgn0039321	CG10550	1.93422	-2.45422	2.37035	0.0416266	0.233881	-3.58643
FBgn0020643	Lcp65Ab2	1.55322	-1.60196	2.54383	0.0312818	0.203471	-3.5871
FBgn0259734	Nost	-0.39476	4.55114	-3.23582	0.0100971	0.110921	-3.58917
FBgn0260997	CG42598	1.28838	0.516531	2.45682	0.036103	0.217786	-3.58924
FBgn0034484	CG11044	-3.80659	-4.515	-2.48103	0.0346919	0.213704	-3.59022
FBgn0053474	CG33474	-3.54139	-2.12612	-2.43364	0.0375084	0.221672	-3.59215
FBgn0034490	CG9864	2.85773	-0.749497	2.34054	0.0437184	0.238868	-3.59304
FBgn0034085	Ptp52F	1.93938	-0.358876	2.39144	0.0402071	0.230379	-3.59323
FBgn0263038	CG43333	-1.32828	1.95849	-2.56755	0.0300824	0.199654	-3.59777
FBgn0035623	mthl2	1.88793	1.56261	2.52296	0.032376	0.206932	-3.59911
FBgn0029820	CG16721	0.489044	5.99604	3.2852	0.00932667	0.106105	-3.60361
FBgn0039486	CAH9	-2.6764	-3.16689	-2.33558	0.0440765	0.239727	-3.60912
FBgn0039674	CG1907	0.396852	4.97731	3.24533	0.00994386	0.109847	-3.60918
FBgn0267580	lncRNA:CR45920	-1.52287	0.499946	-2.41646	0.0385845	0.225311	-3.61027
FBgn0031413	CG9967	0.579808	3.08089	2.93451	0.0164648	0.143265	-3.611
FBgn0030484	GstT4	0.67944	4.69514	3.22943	0.0102016	0.111488	-3.6121
FBgn0038449	CG17562	-3.16492	-3.29965	-2.35468	0.0427133	0.236973	-3.61278
FBgn0031619	CG3355	-2.28848	0.493287	-2.35557	0.0426515	0.236883	-3.61391
FBgn0036279	Ncc69	0.338715	7.51525	3.34353	0.00849445	0.0999238	-3.61414
FBgn0003870	ttk	-0.381259	8.05143	-3.34366	0.00849268	0.0999238	-3.61578
FBgn0034576	ND-B14.7	0.577269	5.02989	3.23315	0.0101407	0.111169	-3.61663
FBgn0000504	dsx	-0.507343	6.25636	-3.30952	0.00896988	0.103669	-3.61688
FBgn0003079	Raf	-0.375762	6.12662	-3.30916	0.00897496	0.103669	-3.61757
FBgn0034145	CG5065	-1.08629	3.21622	-2.68084	0.0249629	0.181433	-3.62051
FBgn0286213	RpS12	0.37466	10.7776	3.34016	0.00854043	0.10027	-3.62103
FBgn0038552	Alg1	0.426698	5.23942	3.2499	0.0098709	0.109687	-3.62211
FBgn0040959	Peritrophin-15a	1.80223	-2.29881	2.3736	0.0414047	0.233526	-3.62244
FBgn0029799	CG15772	-1.89933	-0.679127	-2.35153	0.0429358	0.237174	-3.62318
FBgn0041171	ago	-0.351898	7.19538	-3.32889	0.00869586	0.101445	-3.62644
FBgn0038139	PK2-R2	1.97026	-0.774676	2.33954	0.0437901	0.238868	-3.62709
FBgn0037213	CG12581	-0.301268	8.90935	-3.33799	0.00857005	0.100422	-3.62786
FBgn0011327	Uch-L5	-0.350819	7.63973	-3.33594	0.00859828	0.100529	-3.62852
FBgn0037114	Cpr78E	-2.01769	1.04915	-2.3753	0.0412894	0.233526	-3.62872
FBgn0028894	GMF	0.609169	3.94187	3.07118	0.0131777	0.12785	-3.6308
FBgn0038874	ETHR	-3.80875	-3.76221	-2.43176	0.0376245	0.222002	-3.63241
FBgn0032130	brwl	0.636253	3.5547	3.0956	0.0126657	0.125185	-3.63274
FBgn0037498	CG10029	-3.36936	-2.54158	-2.36582	0.0419384	0.23463	-3.63328
FBgn0030587	CG9522	-3.37717	-2.36485	-2.34304	0.0435388	0.238773	-3.63341
FBgn0038316	CG6276	-0.374495	5.90226	-3.28135	0.00938448	0.106533	-3.64204
FBgn0036891	CG9372	0.796466	3.658	3.03089	0.0140699	0.132432	-3.64368
FBgn0031762	CG9098	-1.61294	-0.445163	-2.33982	0.0437702	0.238868	-3.6442
FBgn0266052	lncRNA:CR44817	3.92495	-4.04374	2.41024	0.0389816	0.226751	-3.6453
FBgn0036640	nxf2	0.335018	5.98797	3.28936	0.00926458	0.105626	-3.64692
FBgn0261437	CSN8	-0.377287	6.12403	-3.29484	0.00918352	0.104815	-3.64695
FBgn0038043	CG17202	0.366663	5.20683	3.22813	0.0102229	0.111605	-3.64867
FBgn0036756	Cln3	4.35179	-3.60609	2.42859	0.0378217	0.222708	-3.65032
FBgn0030778	CG4678	-2.63801	-0.270942	-2.32376	0.044941	0.242371	-3.65056
FBgn0051792	CG31792	4.29897	-3.04491	2.31748	0.0454074	0.24407	-3.6517
FBgn0003087	pim	-0.428298	5.41104	-3.2607	0.00970098	0.109051	-3.65413
FBgn0035666	Jon65Aii	-5.38082	-2.96345	-2.37509	0.0413032	0.233526	-3.65541
FBgn0032694	MESR3	0.491589	5.3623	3.21041	0.0105191	0.113256	-3.65568
FBgn0028400	Syt4	-3.34078	-0.832908	-2.28881	0.0475969	0.250012	-3.65598
FBgn0028573	prc	3.99642	-4.49553	2.35064	0.0429985	0.237174	-3.65716
FBgn0031512	CG15404	-4.26443	-3.64569	-2.43146	0.0376429	0.222002	-3.6607
FBgn0085376	CG34347	0.690378	5.42967	3.21689	0.0104098	0.112792	-3.66075
FBgn0039030	CG6660	-4.56511	-0.764807	-2.29987	0.0467405	0.247355	-3.66127
FBgn0261597	RpS26	0.463618	9.35104	3.31323	0.00891669	0.103315	-3.6681
FBgn0031558	CG16704	-1.92745	-0.641883	-2.437	0.0373016	0.220977	-3.6696
FBgn0031805	Nepl4	3.0015	-1.39625	2.28019	0.0482752	0.251324	-3.67033
FBgn0260793	2mit	-3.60566	-2.01664	-2.28951	0.0475422	0.250012	-3.67344
FBgn0001942	eIF4A	0.335281	11.0208	3.30777	0.00899508	0.103788	-3.67431
FBgn0034543	galla-1	0.482127	5.03197	3.19313	0.0108165	0.114644	-3.67493
FBgn0003977	vir	-0.337657	6.93218	-3.29901	0.00912231	0.104475	-3.67526
FBgn0261786	mi	-0.368942	5.49302	-3.24016	0.0100269	0.110264	-3.68068
FBgn0031249	CG11911	-3.46038	-3.80588	-2.28063	0.0482408	0.251324	-3.68132
FBgn0265048	cv-d	0.790544	3.01563	2.92962	0.0165968	0.143764	-3.68173
FBgn0054057	CG34057	0.445851	4.49475	3.08495	0.0128863	0.126263	-3.68498
FBgn0013676	mt:CoIII	0.592651	9.31682	3.30255	0.00907067	0.10423	-3.68573
FBgn0033871	CG13339	0.793494	1.96542	2.72382	0.0232588	0.174334	-3.68606
FBgn0035497	CG14995	0.680248	5.55296	3.18877	0.0108929	0.115106	-3.68633
FBgn0011661	Moe	0.436286	10.7939	3.2989	0.00912394	0.104475	-3.68925
FBgn0259194	Ir94e	-4.43477	-2.6034	-2.38997	0.0403043	0.230539	-3.68952
FBgn0036294	CG10654	-3.51534	-2.28431	-2.30549	0.0463107	0.246166	-3.69134
FBgn0038421	CG17931	0.514329	3.32946	2.93215	0.0165284	0.143523	-3.69158
FBgn0033065	Cyp6w1	3.19712	-3.20629	2.2603	0.0498767	0.257969	-3.69285
FBgn0040382	CG5273	-0.414979	6.04375	-3.24205	0.00999649	0.110045	-3.69379
FBgn0036677	CG13023	-3.42107	1.06814	-2.2551	0.050304	0.259109	-3.69462
FBgn0035643	CG13287	-3.54633	-2.88427	-2.28472	0.0479179	0.250915	-3.69743
FBgn0039817	CG15553	3.47718	-1.70435	2.29124	0.0474077	0.249482	-3.69943
FBgn0015773	NetA	-1.78075	1.87207	-2.34771	0.0432061	0.23778	-3.70295
FBgn0032772	CG17350	2.36272	-3.70437	2.24635	0.0510309	0.2602	-3.7038
FBgn0039304	CG10425	-0.55061	3.26635	-2.90216	0.0173592	0.147995	-3.70648
FBgn0028664	VhaM9.7-c	0.532772	4.7047	3.10477	0.0124787	0.124356	-3.70838
FBgn0265266	CG13639	-4.16247	-3.55061	-2.37616	0.0412303	0.233526	-3.70901
FBgn0030398	Cpr11B	-4.29759	-2.05892	-2.28715	0.0477271	0.250288	-3.71001
FBgn0028855	CG15282	-1.5048	2.94001	-2.82517	0.0196924	0.158774	-3.71526
FBgn0002868	MtnA	1.75884	0.970965	2.52174	0.0324411	0.207222	-3.7161
FBgn0265534	lncRNA:CR44384	-2.3084	-1.46348	-2.23548	0.0519486	0.263263	-3.71702
FBgn0005612	Sox14	0.48206	5.081	3.10529	0.0124681	0.124356	-3.71777
FBgn0037644	CG11964	-0.367823	6.78107	-3.27024	0.00955345	0.107922	-3.72053
FBgn0034998	CG13577	3.69043	-2.17836	2.28153	0.0481695	0.251324	-3.72551
FBgn0261848	CG42780	-3.77919	-3.97958	-2.37076	0.0415987	0.233849	-3.72643
FBgn0035806	PGRP-SD	-3.33816	-3.36101	-2.23592	0.0519108	0.263228	-3.72745
FBgn0038869	Smyd5	-0.392965	6.0852	-3.24351	0.00997291	0.1099	-3.73085
FBgn0031811	CG13982	3.66684	-1.91001	2.24386	0.0512402	0.260927	-3.73177
FBgn0039041	CG13838	3.31352	-2.28475	2.24529	0.0511201	0.260441	-3.73444
FBgn0030777	CG9672	2.16364	-2.05116	2.21928	0.0533463	0.266757	-3.73473
FBgn0266521	stai	0.303378	8.87768	3.27376	0.00949957	0.107607	-3.73499
FBgn0039620	wat	-0.645624	2.39816	-2.85542	0.0187397	0.154157	-3.73562
FBgn0036945	Ssk	2.03988	-1.09335	2.2528	0.050494	0.259255	-3.73828
FBgn0039172	Spase22-23	-0.429512	6.64566	-3.24878	0.0098888	0.109687	-3.73986
FBgn0034366	Atg7	0.380325	4.78003	3.12478	0.0120805	0.121817	-3.74029
FBgn0001983	wor	1.50598	-0.697699	2.27989	0.0482989	0.251324	-3.74261
FBgn0030748	Traf-like	3.37683	-3.38812	2.23585	0.0519168	0.263228	-3.74272
FBgn0037849	CG4596	-3.8458	-3.90469	-2.28142	0.0481777	0.251324	-3.74391
FBgn0003301	rut	-0.461654	6.04644	-3.21918	0.0103714	0.112643	-3.74689
FBgn0053687	CG33687	-3.401	-1.05374	-2.20481	0.0546251	0.269698	-3.75112
FBgn0004170	sc	-1.14115	4.45945	-2.9933	0.0149584	0.137056	-3.75256
FBgn0265470	lncRNA:CR44363	-3.16325	-1.52593	-2.2072	0.0544119	0.269276	-3.75275
FBgn0037715	CG9399	0.469345	3.24647	2.94684	0.0161364	0.14164	-3.75578
FBgn0262743	Fs(2)Ket	-0.326909	10.0888	-3.25861	0.00973367	0.109051	-3.75766
FBgn0260756	CG42554	0.88528	1.74618	2.59604	0.0287036	0.195422	-3.75833
FBgn0004419	me31B	-0.306761	8.58599	-3.25894	0.00972847	0.109051	-3.75966
FBgn0262686	CG43156	-3.48441	-2.1308	-2.20892	0.0542588	0.268918	-3.76046
FBgn0030665	CG15646	-2.37239	-0.855969	-2.21548	0.053679	0.267659	-3.76204
FBgn0030992	CG33253	1.58983	0.151353	2.35761	0.042508	0.236689	-3.76295
FBgn0265665	lncRNA:CR44472	3.42011	-3.1202	2.28524	0.0478769	0.250915	-3.76339
FBgn0035721	CG9948	-0.569779	3.64196	-2.95787	0.0158483	0.141305	-3.76472
FBgn0020621	Pkn	-0.403731	7.57426	-3.24899	0.00988544	0.109687	-3.76854
FBgn0086706	pix	0.33164	8.16895	3.25239	0.00983152	0.109687	-3.77002
FBgn0266096	lncRNA:CR44833	-3.16281	-2.05752	-2.20209	0.0548685	0.27052	-3.77103
FBgn0020399	Mst89B	-3.00075	0.055451	-2.24671	0.0510015	0.2602	-3.77265
FBgn0285926	Imp	0.836833	9.95777	3.24908	0.00988405	0.109687	-3.77299
FBgn0266691	lncRNA:CR45181	-1.10281	2.02535	-2.56387	0.0302657	0.20024	-3.77483
FBgn0032414	CG17211	-0.311512	6.97081	-3.23318	0.0101401	0.111169	-3.77972
FBgn0050383	CG30383	-0.466815	3.13312	-2.94474	0.0161917	0.14164	-3.78134
FBgn0050385	CG30385	-3.77919	-3.41102	-2.30125	0.0466345	0.247264	-3.78217
FBgn0000635	Fas2	0.352596	9.22713	3.24496	0.00994969	0.109847	-3.78232
FBgn0052694	CG32694	0.540529	2.75868	2.83802	0.0192819	0.156541	-3.78427
FBgn0051055	CG31055	1.18532	1.9844	2.46814	0.0354365	0.216269	-3.78476
FBgn0038873	CG5892	-3.20325	-2.17882	-2.22279	0.0530402	0.266225	-3.79178
FBgn0029657	CG12535	-0.717832	3.13982	-2.79008	0.0208596	0.164054	-3.79256
FBgn0036255	Atg12	0.661448	2.98239	2.78689	0.0209693	0.164541	-3.79371
FBgn0033250	CG14762	-3.31399	-4.32206	-2.20086	0.0549798	0.270787	-3.79453
FBgn0263480	snoRNA:Irbp-a	-3.48098	-3.2188	-2.24211	0.051387	0.261296	-3.8024
FBgn0265623	Su(z)2	-0.426586	5.051	-3.10832	0.0124071	0.124356	-3.80321
FBgn0037902	CG5281	0.656661	2.63121	2.70828	0.023861	0.17746	-3.8044
FBgn0033663	ERp60	-0.364506	10.2616	-3.2303	0.0101873	0.111488	-3.80477
FBgn0029992	Upf2	-0.324938	7.07364	-3.22075	0.0103453	0.112643	-3.80817
FBgn0261547	Exn	0.377783	6.77583	3.21057	0.0105164	0.113256	-3.80892
FBgn0050467	CG30467	-0.533102	4.29895	-3.00667	0.0146359	0.134868	-3.80917
FBgn0051683	CG31683	2.84838	-2.4139	2.1606	0.0587206	0.281358	-3.81062
FBgn0030183	Ypel	1.0867	5.38511	3.10261	0.0125224	0.124555	-3.81256
FBgn0265017	lncRNA:CR43751	-3.92759	-3.48227	-2.25637	0.0501993	0.259081	-3.81398
FBgn0003892	ptc	-0.395646	7.42171	-3.22071	0.0103459	0.112643	-3.81585
FBgn0037493	CR10032	-2.44222	0.050223	-2.24886	0.0508213	0.260175	-3.81688
FBgn0052302	CG32302	3.88719	-3.37484	2.16241	0.0585468	0.280652	-3.82025
FBgn0027087	HisRS	0.317611	6.56656	3.20325	0.0106412	0.113478	-3.82033
FBgn0052364	tut	-0.896567	1.73425	-2.66312	0.0257016	0.184639	-3.82329
FBgn0027106	Inx7	0.994864	1.17825	2.44936	0.0365495	0.218386	-3.82412
FBgn0287768	esg	0.71161	6.73835	3.2044	0.0106216	0.113478	-3.82503
FBgn0005593	RpL7	0.388488	9.60247	3.21828	0.0103865	0.112691	-3.82525
FBgn0039872	salt	4.86316	-3.5759	2.20879	0.05427	0.268918	-3.8266
FBgn0053191	CG33191	1.84404	-1.65772	2.15177	0.0595738	0.282588	-3.8272
FBgn0034032	CG8195	-0.427251	4.52741	-3.01694	0.0143932	0.133796	-3.82828
FBgn0034709	Swim	0.640931	2.15789	2.74542	0.0224476	0.171171	-3.8287
FBgn0031389	CG4259	0.949406	1.56926	2.47146	0.035243	0.215838	-3.83051
FBgn0005558	ey	-1.40149	0.378175	-2.30307	0.0464954	0.247023	-3.83065
FBgn0266579	tau	1.42316	0.656223	2.36141	0.0422436	0.235715	-3.83074
FBgn0050441	IFT20	-3.06923	-2.71304	-2.14563	0.0601739	0.283745	-3.83181
FBgn0035335	mRpL23	0.581121	3.98325	2.9769	0.0153636	0.139197	-3.83373
FBgn0266963	lncRNA:CR45414	-3.41459	-1.81532	-2.15296	0.0594582	0.282588	-3.83682
FBgn0030151	CG1354	0.320987	7.95812	3.21122	0.0105055	0.113256	-3.83828
FBgn0033949	Had2	1.56342	2.22711	2.4672	0.0354914	0.216369	-3.83905
FBgn0038046	CG5641	-0.33588	6.91446	-3.19879	0.0107182	0.113987	-3.83961
FBgn0003996	w	-1.69025	9.15549	-3.20977	0.01053	0.113256	-3.84027
FBgn0036851	CG14082	0.569532	2.93243	2.77856	0.0212579	0.165417	-3.84157
FBgn0047095	CG33939	-0.758914	2.7484	-2.67717	0.0251139	0.1821	-3.84242
FBgn0029709	CHOp24	-0.318173	7.07659	-3.19856	0.0107221	0.113987	-3.84245
FBgn0262160	CG9932	0.438276	7.54008	3.20649	0.0105857	0.113404	-3.84249
FBgn0085443	spri	0.451754	6.07585	3.15326	0.0115362	0.119627	-3.843
FBgn0029114	Tollo	-0.317673	8.50462	-3.2082	0.0105567	0.113256	-3.84403
FBgn0265707	lncRNA:CR44514	3.71275	-4.01155	2.1851	0.0564151	0.274425	-3.84499
FBgn0086065	snoRNA:Me28S-G3113a	-1.87261	-0.814841	-2.16847	0.0579707	0.279217	-3.84699
FBgn0086359	Invadolysin	-0.369149	5.21468	-3.08457	0.0128944	0.126263	-3.84733
FBgn0036239	Pop2	-0.366241	7.40424	-3.20004	0.0106965	0.113945	-3.84943
FBgn0050285	CG30285	-2.10251	-1.51416	-2.13091	0.061637	0.287494	-3.85088
FBgn0035006	CG4563	-3.44712	-4.05843	-2.1213	0.0626104	0.2896	-3.85114
FBgn0004687	Mlc-c	0.510978	7.11161	3.19129	0.0108486	0.114869	-3.8515
FBgn0031451	CG9961	1.18927	1.42884	2.46151	0.0358254	0.21701	-3.8516
FBgn0039156	CG6178	0.505551	5.20479	3.10183	0.0125383	0.124555	-3.85475
FBgn0034059	CG8320	-0.554911	4.92723	-3.0561	0.0135047	0.12977	-3.85515
FBgn0028504	CG12182	-0.357518	5.45221	-3.12004	0.0121735	0.122385	-3.85619
FBgn0030330	Tango10	-0.400256	6.80914	-3.18333	0.010989	0.115744	-3.85654
FBgn0263967	asRNA:CR43723	0.682951	2.19295	2.6376	0.0268043	0.187951	-3.85879
FBgn0001114	Glt	2.15685	5.97218	3.10612	0.0124514	0.124356	-3.85938
FBgn0037584	CG7963	-1.13575	-0.0305546	-2.34821	0.0431703	0.237741	-3.85947
FBgn0265421	lncRNA:CR44333	-2.23806	-0.79273	-2.1503	0.0597165	0.282588	-3.85992
FBgn0085386	CG34357	3.87357	-3.42052	2.1734	0.0575054	0.277832	-3.86026
FBgn0031267	Ipk2	0.382897	4.75143	3.04945	0.0136515	0.130296	-3.86243
FBgn0267102	lncRNA:CR45542	-3.87391	-4.24559	-2.19618	0.0554016	0.271499	-3.86413
FBgn0032454	CG5787	-0.322368	7.92362	-3.19526	0.0107793	0.11445	-3.86436
FBgn0267549	asRNA:CR45889	-3.47056	-2.85221	-2.17106	0.0577257	0.278361	-3.86438
FBgn0032634	Polr2J	-0.456202	4.8845	-3.06703	0.013267	0.128194	-3.86596
FBgn0261278	grp	-0.382366	8.48391	-3.1948	0.0107874	0.11445	-3.86632
FBgn0038747	RhoGAP92B	0.55508	5.28317	3.0906	0.0127688	0.125616	-3.86714
FBgn0024841	Pcd	-0.812388	5.76484	-3.13472	0.0118874	0.121077	-3.86922
FBgn0053198	pen-2	-0.758985	3.58587	-2.86823	0.0183503	0.152092	-3.8693
FBgn0034540	Lrt	-0.429244	4.74734	-3.038	0.0139082	0.131895	-3.86952
FBgn0261584	CG42694	1.63651	-0.324034	2.16256	0.058533	0.280652	-3.86995
FBgn0038470	CG18213	-0.385994	4.86635	-3.09108	0.0127589	0.125616	-3.87041
FBgn0263864	Dark	-0.408508	5.12054	-3.07155	0.01317	0.12785	-3.87757
FBgn0032733	CG15170	3.82573	-1.52196	2.09201	0.0656701	0.296091	-3.878
FBgn0036994	CG5199	-0.357281	5.4106	-3.10433	0.0124875	0.124356	-3.87822
FBgn0266047	CG44812	-3.29269	-2.97353	-2.10297	0.0645087	0.294097	-3.87964
FBgn0261268	Cul3	-0.316344	8.06856	-3.18477	0.0109635	0.115621	-3.88168
FBgn0265066	lncRNA:CR44177	3.13671	-1.80284	2.09562	0.0652851	0.295366	-3.88214
FBgn0029824	CG3726	-0.701727	2.35744	-2.64246	0.0265906	0.186838	-3.88259
FBgn0034734	CG4554	-0.340312	7.16391	-3.17822	0.0110801	0.116385	-3.88312
FBgn0031692	TpnC25D	1.10937	0.315307	2.69984	0.0241945	0.178447	-3.8838
FBgn0267783	lncRNA:CR46114	-3.15937	-2.68191	-2.12368	0.0623675	0.289111	-3.88454
FBgn0036567	CG13074	4.19096	-4.05881	2.1533	0.059425	0.282588	-3.88501
FBgn0050357	CG30357	1.23418	1.2451	2.40012	0.0396367	0.228845	-3.8889
FBgn0034224	insb	-3.68935	-3.20263	-2.16827	0.0579888	0.279217	-3.89162
FBgn0050148	CG30148	3.5941	-2.71279	2.07904	0.0670703	0.299586	-3.89282
FBgn0053516	dpr3	3.09225	-1.25911	2.07582	0.0674217	0.300583	-3.89456
FBgn0053795	CG33795	-2.37878	-1.6526	-2.07741	0.0672478	0.300125	-3.89511
FBgn0030642	CG15642	-1.47318	-0.633795	-2.1784	0.0570373	0.276432	-3.89568
FBgn0039788	Rpt6R	-4.08078	-2.61668	-2.15085	0.0596627	0.282588	-3.89622
FBgn0038672	CG6005	0.717202	2.51923	2.64576	0.0264466	0.186486	-3.8976
FBgn0031523	CG15408	4.9868	-3.90316	2.12438	0.0622966	0.289036	-3.89772
FBgn0035676	ssp6	-1.49073	-0.94912	-2.18202	0.0567007	0.27556	-3.90003
FBgn0032732	EMC5	-0.569374	5.05028	-3.05154	0.0136053	0.130296	-3.90139
FBgn0259211	grh	-0.548391	8.99299	-3.1731	0.011172	0.116653	-3.90182
FBgn0260657	CG42540	2.53502	-2.17585	2.06756	0.0683332	0.302664	-3.90468
FBgn0036838	CG3808	-0.350744	4.93188	-3.0527	0.0135796	0.130296	-3.9058
FBgn0030156	CG15247	1.3286	-1.56567	2.32582	0.0447893	0.242091	-3.90911
FBgn0037443	Dmtn	0.506773	6.4434	3.12747	0.012028	0.12174	-3.91037
FBgn0085256	CG34227	1.16926	2.2291	2.65547	0.0260273	0.185554	-3.91178
FBgn0042085	Bap170	-0.410644	7.10966	-3.15945	0.0114213	0.11867	-3.91349
FBgn0032472	CG9928	2.93325	-4.25504	2.05743	0.0694674	0.304959	-3.91454
FBgn0035737	Cpr65Ec	-3.8309	-1.32271	-2.11193	0.0635739	0.292135	-3.91796
FBgn0028982	Spt6	-0.303752	8.50221	-3.16217	0.0113712	0.118382	-3.92057
FBgn0038866	CG5810	1.9458	-1.97822	2.12472	0.0622621	0.289036	-3.92403
FBgn0025709	CNT2	3.71165	-3.687	2.08057	0.0669033	0.2994	-3.93506
FBgn0004656	fs(1)h	-0.449586	9.81642	-3.152	0.0115597	0.119753	-3.93524
FBgn0065051	scaRNA:MeU5-U42	-4.26443	-3.61251	-2.09693	0.0651455	0.295366	-3.93693
FBgn0037328	RpL35A	0.319148	7.36219	3.14798	0.0116351	0.12013	-3.93836
FBgn0034362	CG5323	-0.335279	5.2886	-3.06702	0.0132671	0.128194	-3.93904
FBgn0036594	CG13047	2.91034	-4.51385	2.04033	0.071422	0.30898	-3.94057
FBgn0014343	mirr	-0.435198	7.54541	-3.14642	0.0116645	0.12013	-3.94095
FBgn0039711	CG7824	0.40761	4.38505	2.96214	0.0157383	0.141066	-3.94204
FBgn0262035	CG42846	-3.62555	-3.10331	-2.04715	0.0706359	0.307005	-3.94207
FBgn0261705	CG42741	-1.35847	2.77378	-2.53195	0.0319002	0.205209	-3.94227
FBgn0033638	CG9005	0.437873	6.59495	3.1189	0.012196	0.122494	-3.94294
FBgn0086472	RpS25	0.309108	10.4997	3.14659	0.0116614	0.12013	-3.94313
FBgn0028734	Fmr1	-0.377392	8.89788	-3.14793	0.0116361	0.12013	-3.94367
FBgn0267704	lncRNA:flam	-2.68175	-1.04343	-2.0654	0.0685734	0.303091	-3.94471
FBgn0259189	Ir7e	-3.07795	-2.36621	-2.03614	0.0719089	0.309784	-3.94643
FBgn0085453	Mthfs	0.746505	1.96924	2.56055	0.0304315	0.200832	-3.94711
FBgn0037295	dpr16	0.854652	1.51436	2.52303	0.0323721	0.206932	-3.94764
FBgn0020416	Idgf1	0.876528	2.08584	2.50104	0.0335668	0.21013	-3.94779
FBgn0026439	Eaat1	-1.21494	-0.402317	-2.26991	0.0490964	0.254683	-3.94837
FBgn0028697	RpL15	0.470854	11.2878	3.14178	0.0117524	0.120565	-3.94889
FBgn0288857	NA	0.54392	5.60409	3.08322	0.0129227	0.126324	-3.95149
FBgn0026737	CG6171	-0.381451	4.70324	-3.01113	0.0145299	0.134591	-3.95233
FBgn0039481	Cpr97Eb	-3.22063	-1.28088	-2.02616	0.0730823	0.313049	-3.95317
FBgn0038425	CG14881	0.644177	4.35053	2.94485	0.0161888	0.14164	-3.95724
FBgn0061200	Nup153	-0.4141	7.90866	-3.13907	0.0118041	0.12086	-3.95791
FBgn0003444	smo	-0.480379	7.24619	-3.13122	0.0119551	0.121463	-3.95997
FBgn0000451	ect	-1.17033	0.907899	-2.19786	0.0552503	0.271135	-3.9611
FBgn0025725	alphaCOP	-0.353826	8.38991	-3.13681	0.0118474	0.120952	-3.96257
FBgn0026562	SPARC	0.356597	7.68969	3.13437	0.0118942	0.121077	-3.96378
FBgn0033657	Sln	-3.54694	-3.18457	-2.04977	0.0703364	0.306567	-3.96557
FBgn0262631	lncRNA:CR43148	1.9342	-1.62262	2.01985	0.0738335	0.315242	-3.96655
FBgn0031117	GstT3	-0.7558	3.7257	-2.82437	0.0197183	0.158778	-3.96745
FBgn0285879	disco-r	-1.29915	3.739	-2.70977	0.0238027	0.177319	-3.9676
FBgn0033179	p47	-0.386865	5.85714	-3.09223	0.012735	0.125517	-3.96838
FBgn0032439	Ref2	-4.00443	-3.66777	-2.06354	0.0687813	0.303445	-3.96917
FBgn0085819	28SrRNA-Psi:CR41609	2.74791	-2.55133	2.02457	0.0732711	0.313603	-3.96956
FBgn0261053	Cad86C	-0.366811	7.31452	-3.12468	0.0120823	0.121817	-3.97344
FBgn0030478	CG1640	0.316813	7.38677	3.12744	0.0120285	0.12174	-3.97423
FBgn0028671	Vha100-1	0.401786	6.24499	3.09413	0.012696	0.125298	-3.9767
FBgn0010611	Hmgs	0.354133	6.33831	3.10161	0.0125429	0.124555	-3.97673
FBgn0035426	CG12078	1.93803	-0.738933	2.06222	0.0689285	0.303642	-3.97703
FBgn0010342	Map60	-0.325711	7.81601	-3.12493	0.0120774	0.121817	-3.981
FBgn0263974	qin	-0.981235	1.17038	-2.34017	0.043745	0.238868	-3.9819
FBgn0267695	lncRNA:CR46031	-3.0761	-2.2621	-1.98737	0.0778166	0.323729	-3.98834
FBgn0029877	CG17717	1.90382	-1.01582	2.06481	0.0686393	0.303255	-3.98902
FBgn0000426	SmF	-0.304433	6.38132	-3.09876	0.0126009	0.124896	-3.99063
FBgn0086601	snoRNA:Psi28S-3327c	-1.75161	-0.0742167	-2.10986	0.0637881	0.292562	-3.99115
FBgn0266630	asRNA:CR45137	-1.50713	0.112287	-2.11434	0.0633239	0.291581	-3.9973
FBgn0037896	ninaG	2.04131	-2.60464	2.01734	0.0741335	0.315797	-3.99903
FBgn0265416	Neto	2.06803	-2.54844	2.00421	0.0757266	0.31919	-3.99916
FBgn0263994	CG43737	3.05729	-3.04818	2.01477	0.0744436	0.31631	-3.9998
FBgn0032253	LManI	1.24352	2.24671	2.43881	0.0371902	0.220838	-4.00021
FBgn0263582	lncRNA:CR43607	-4.07627	-3.60155	-2.02107	0.0736876	0.314747	-4.00258
FBgn0025574	Pli	-0.325221	7.00079	-3.09659	0.0126452	0.1251	-4.00373
FBgn0264817	pre-lola-G	-1.63562	-0.53756	-2.05699	0.0695165	0.304959	-4.0084
FBgn0032010	CG8086	0.883803	0.829708	2.37355	0.0414084	0.233526	-4.00878
FBgn0031530	Pgant2	-0.830468	2.80413	-2.51295	0.0329143	0.208352	-4.00945
FBgn0262975	cnc	0.436579	8.19506	3.1069	0.0124357	0.124356	-4.01148
FBgn0262364	CG43062	-4.23958	-1.86122	-1.98759	0.0777889	0.323729	-4.01207
FBgn0053143	CG33143	3.10562	-1.77296	1.96697	0.0804219	0.32914	-4.01287
FBgn0263022	CG43317	2.21663	-1.97532	1.97354	0.0795739	0.327551	-4.01306
FBgn0031681	Pgant5	-0.32	7.27949	-3.09699	0.0126372	0.1251	-4.01331
FBgn0036602	CG13042	2.19465	-2.99123	1.96551	0.0806118	0.329253	-4.01341
FBgn0011763	Dp	-0.311266	7.81735	-3.10468	0.0124806	0.124356	-4.01531
FBgn0263870	lncRNA:CR43717	2.25706	-1.72637	1.97121	0.0798733	0.328143	-4.01618
FBgn0052163	CG32163	2.07987	-2.09785	1.97712	0.0791149	0.326195	-4.01685
FBgn0039820	CG15554	-2.91553	-3.63387	-1.96641	0.080495	0.329159	-4.018
FBgn0039286	dan	-2.83844	-2.53749	-1.9586	0.081515	0.3303	-4.01816
FBgn0261803	CG42749	-1.25998	1.26581	-2.13099	0.0616289	0.287494	-4.02089
FBgn0259223	CG42323	3.25617	-3.18493	2.00849	0.0752032	0.317746	-4.02134
FBgn0033520	Prx2540-1	-1.51865	-0.0850689	-2.1353	0.0611968	0.286415	-4.02138
FBgn0033074	tomboy40	-1.36947	-0.325696	-2.12202	0.0625365	0.289507	-4.02197
FBgn0086663	snoRNA:Psi18S-1275	-3.41801	-2.83399	-1.98456	0.078171	0.324819	-4.02339
FBgn0043792	CG30427	-2.97322	-1.38939	-1.95474	0.082024	0.331681	-4.02397
FBgn0001565	Hlc	0.368588	6.52354	3.07621	0.0130707	0.127397	-4.02714
FBgn0032824	CG13962	-2.04989	-1.47761	-2.05922	0.0692658	0.304499	-4.02722
FBgn0031312	Tango14	0.583802	3.76527	2.7852	0.0210275	0.164796	-4.02948
FBgn0037519	CG3014	3.21431	-3.98587	1.97758	0.0790563	0.326185	-4.0295
FBgn0039354	Lgr3	-1.54973	-0.475152	-2.03863	0.0716198	0.309191	-4.02952
FBgn0003250	Rh4	-3.68935	-3.7928	-1.99385	0.0770054	0.322006	-4.03136
FBgn0002734	E(spl)mdelta-HLH	-0.721723	2.69959	-2.57815	0.0295619	0.198062	-4.03472
FBgn0030985	Obp18a	4.16201	-3.03368	1.97598	0.0792611	0.326519	-4.03537
FBgn0015765	p38a	0.407774	4.46819	2.90378	0.0173132	0.147886	-4.03746
FBgn0004575	Syn	2.34617	-3.47081	1.94587	0.0832041	0.333639	-4.03847
FBgn0265419	lncRNA:CR44331	2.41735	-0.490708	1.97127	0.0798668	0.328143	-4.03954
FBgn0031432	Cyp309a1	2.89535	-1.83696	1.95695	0.0817322	0.330847	-4.03966
FBgn0030653	CG7860	0.668364	3.108	2.58796	0.029088	0.196642	-4.03972
FBgn0260484	HIP	-0.353894	7.27204	-3.08313	0.0129246	0.126324	-4.04081
FBgn0029751	CG17764	-1.51833	0.112809	-2.09798	0.0650342	0.295243	-4.04105
FBgn0263507	lncRNA:CR43496	0.595965	2.90894	2.60657	0.0282099	0.19384	-4.04121
FBgn0035888	CG7120	1.29011	0.349127	2.21944	0.0533318	0.266757	-4.04161
FBgn0033031	CG8245	-3.19406	-2.46743	-1.94683	0.0830763	0.333622	-4.04165
FBgn0032614	CG13284	1.46856	1.27293	2.08392	0.06654	0.298609	-4.04218
FBgn0039101	CG16710	-0.786544	2.36844	-2.51079	0.0330318	0.20872	-4.04456
FBgn0034654	eIF3k	0.405983	7.64674	3.08487	0.012888	0.126263	-4.04659
FBgn0260943	Rbp6	3.8897	-2.64566	1.9288	0.0855214	0.338174	-4.04902
FBgn0264001	bru3	-4.47679	-3.85172	-1.95587	0.081875	0.331206	-4.05073
FBgn0028424	JhI-26	1.42482	-0.135914	2.08156	0.0667959	0.299248	-4.05098
FBgn0040786	CG14104	-0.528532	2.98397	-2.68398	0.0248344	0.180872	-4.05278
FBgn0261453	scaRNA:MeU2-C41	-3.84224	-3.76784	-1.96322	0.0809104	0.329962	-4.05347
FBgn0029708	CG3556	-1.06113	1.17573	-2.28329	0.0480301	0.251253	-4.0592
FBgn0035153	ebd1	0.715182	2.02315	2.49761	0.033757	0.210319	-4.05989
FBgn0020249	stck	0.306869	6.62622	3.05581	0.013511	0.12977	-4.06128
FBgn0038546	CG7379	-0.324825	5.90525	-3.03614	0.0139503	0.131895	-4.06162
FBgn0033246	ACC	-0.285213	6.95154	-3.06798	0.0132464	0.128194	-4.0622
FBgn0027556	CG4928	1.96163	4.56962	2.60621	0.0282265	0.19384	-4.0633
FBgn0032783	CG10237	-0.500536	3.72467	-2.80893	0.0202241	0.161084	-4.06556
FBgn0264904	asRNA:CR44095	2.01789	-2.38965	1.91731	0.087116	0.3409	-4.06624
FBgn0038731	Acsx1R	5.13828	-4.19575	1.92435	0.0861355	0.33959	-4.06965
FBgn0053159	CG33159	-3.58661	-3.77582	-1.94614	0.0831682	0.333622	-4.07112
FBgn0033654	Sobp	-1.33463	2.03677	-2.26247	0.0496996	0.25718	-4.0727
FBgn0261859	CG42788	0.481116	4.32734	2.87443	0.018165	0.151204	-4.07368
FBgn0032004	CG8292	-3.50039	-2.34021	-1.92344	0.0862617	0.33959	-4.07408
FBgn0034763	RYBP	-0.384886	5.29485	-2.96487	0.0156683	0.140988	-4.07622
FBgn0000241	bw	-3.27062	-3.50183	-1.93025	0.085322	0.33801	-4.07693
FBgn0032666	CG5758	-0.484353	5.14022	-2.73466	0.0228482	0.172584	-4.07731
FBgn0030503	Tango2	0.634606	4.87315	2.92967	0.0165954	0.143764	-4.07732
FBgn0266418	wake	-0.328832	7.14089	-3.05791	0.013465	0.129682	-4.07846
FBgn0037057	CG10512	0.596406	2.72525	2.63952	0.0267199	0.187546	-4.07927
FBgn0266446	CG45076	-0.714226	3.0576	-2.85566	0.0187322	0.154157	-4.08127
FBgn0031975	Tg	0.874576	2.06553	2.61917	0.0276303	0.191577	-4.0875
FBgn0267742	lncRNA:CR46073	3.17642	-3.32105	1.89908	0.0897012	0.346516	-4.08807
FBgn0015278	Pi3K68D	-0.321155	6.95424	-3.04941	0.0136523	0.130296	-4.08887
FBgn0085329	CG34300	1.63997	-0.935723	2.00988	0.075035	0.317544	-4.08937
FBgn0051053	nenya	-3.50505	-4.16408	-1.92375	0.0862187	0.33959	-4.09007
FBgn0036659	CG9701	-1.19573	-1.02525	-2.18842	0.0561097	0.273824	-4.09112
FBgn0263979	Caf1-55	-0.45146	8.6161	-3.05912	0.0134386	0.129546	-4.09194
FBgn0036676	CG13028	-3.63017	-3.31901	-1.91781	0.0870451	0.340876	-4.09281
FBgn0034122	CG15711	-3.85903	-3.20788	-1.91366	0.0876276	0.342047	-4.09293
FBgn0264598	PsGEF	-2.33361	-1.23316	-1.92642	0.0858491	0.338961	-4.09444
FBgn0037487	thw	0.948846	2.49411	2.55654	0.0306334	0.201531	-4.09516
FBgn0037757	CG8516	-0.463023	5.45854	-2.97726	0.0153548	0.139197	-4.09717
FBgn0051115	CG31115	1.98742	-1.14063	1.89498	0.0902936	0.347785	-4.09761
FBgn0263606	Hsc20	0.859373	1.98141	2.46099	0.0358562	0.217072	-4.09818
FBgn0052649	Coq8	0.409266	4.51268	2.89921	0.0174429	0.14823	-4.09866
FBgn0015519	nAChRalpha3	-3.14316	-2.61497	-1.87708	0.0929187	0.353938	-4.09894
FBgn0030508	CG15760	-2.81555	-4.48049	-1.87632	0.0930318	0.353938	-4.09995
FBgn0000046	Act87E	-0.494439	4.58419	-2.97095	0.0155137	0.140075	-4.1005
FBgn0025625	Sik2	0.920272	1.31617	2.28079	0.0482275	0.251324	-4.10213
FBgn0036910	Cyp305a1	1.54575	-3.04602	1.94481	0.0833469	0.333831	-4.10668
FBgn0031265	CG2794	0.486379	4.62401	2.90424	0.0173001	0.147886	-4.10733
FBgn0029648	CG3603	0.390219	4.10499	2.82666	0.0196444	0.158741	-4.1079
FBgn0051125	CG31125	0.350013	4.50755	2.8891	0.017734	0.149582	-4.10863
FBgn0030647	CG6324	2.85188	-3.46888	1.86609	0.0945676	0.356819	-4.10969
FBgn0036024	CG18180	-3.37591	-1.74931	-1.91158	0.0879211	0.342652	-4.11007
FBgn0039536	unc80	-2.80859	-2.91091	-1.87142	0.0937648	0.354899	-4.11129
FBgn0033685	OSCP1	-1.39467	0.844506	-2.17112	0.0577196	0.278361	-4.11174
FBgn0040906	CG15579	-0.935478	0.894481	-2.22522	0.0528294	0.265749	-4.11218
FBgn0036710	CG6479	-0.47876	6.25316	-3.01853	0.0143559	0.133796	-4.1125
FBgn0034398	CG15098	0.357488	7.73049	3.04354	0.0137832	0.13119	-4.11368
FBgn0267656	lncRNA:CR45994	2.93194	-1.74278	1.88033	0.0924379	0.352728	-4.11525
FBgn0016131	Cdk4	-0.35634	6.64827	-3.02488	0.0142083	0.133002	-4.11526
FBgn0039209	REPTOR	0.390582	6.21031	3.02466	0.0142133	0.133002	-4.11568
FBgn0036194	Dph1	-0.456293	6.23671	-3.02637	0.0141739	0.133002	-4.11668
FBgn0086451	l(2)k09022	-0.303425	6.99936	-3.03678	0.0139356	0.131895	-4.11669
FBgn0051774	fred	2.87361	-3.80871	1.86071	0.0953836	0.357751	-4.11898
FBgn0034897	Sesn	-3.51574	-2.40308	-1.86204	0.0951815	0.357714	-4.11963
FBgn0038612	cona	-3.58661	-3.51283	-1.88225	0.0921535	0.352375	-4.12159
FBgn0050151	CG30151	2.14901	-3.48029	1.85422	0.0963773	0.359284	-4.12343
FBgn0036964	FRG1	-0.451363	4.69222	-2.88628	0.0178161	0.149596	-4.12352
FBgn0036552	CG17028	-2.98519	-2.17668	-1.85421	0.096379	0.359284	-4.1246
FBgn0038412	Zip89B	0.988852	3.23413	2.5954	0.0287337	0.1955	-4.12476
FBgn0029835	CG5921	-1.86896	-0.0707252	-1.90728	0.088529	0.34368	-4.12642
FBgn0051760	CG31760	2.74371	-2.04902	1.85874	0.0956844	0.357959	-4.12733
FBgn0052773	lncRNA:CR32773	-0.646391	2.19688	-2.50371	0.0334191	0.209535	-4.12841
FBgn0023550	FarO	-2.62233	-0.472534	-1.95442	0.0820661	0.331725	-4.12858
FBgn0030607	dob	-0.802011	1.99425	-2.35394	0.0427659	0.236973	-4.12921
FBgn0011726	tsr	0.435881	10.1811	3.03525	0.0139704	0.1319	-4.12928
FBgn0039305	CG11858	0.680693	3.43544	2.73355	0.0228896	0.172671	-4.12958
FBgn0024698	Cpsf160	-0.286141	6.88344	-3.02475	0.0142112	0.133002	-4.13412
FBgn0052672	Atg8a	0.325833	7.67276	3.03058	0.014077	0.132432	-4.13494
FBgn0287608	lncRNA:CR46477	1.96054	-1.21176	1.88325	0.0920056	0.352065	-4.13545
FBgn0017482	T3dh	0.753633	2.47091	2.49913	0.0336727	0.21013	-4.14067
FBgn0053500	CG33500	-3.02191	-4.2562	-1.83377	0.0995726	0.36411	-4.1418
FBgn0034323	CG18537	2.48513	-1.59056	1.87594	0.0930891	0.353938	-4.14215
FBgn0034289	CG10910	2.97397	-3.54438	1.85162	0.0967774	0.359878	-4.14256
FBgn0034687	CG11475	-1.79097	0.0610666	-2.02465	0.0732612	0.313603	-4.14585
FBgn0028863	stol	3.16927	-2.69198	1.82944	0.100262	0.365617	-4.14592
FBgn0036596	CG13045	-3.58905	-2.13175	-1.84975	0.0970667	0.360319	-4.14716
FBgn0040359	CG11380	2.93754	-0.483317	1.83192	0.0998669	0.36468	-4.14747
FBgn0029843	Nep1	-0.961717	2.30282	-2.1925	0.0557363	0.27238	-4.14798
FBgn0034598	CG4266	-0.377462	7.01599	-3.01462	0.0144476	0.134005	-4.1502
FBgn0288229	CG3164	-0.324201	6.99951	-3.01087	0.0145362	0.134591	-4.15024
FBgn0038191	Kots	-3.26481	-2.61556	-1.8344	0.0994726	0.36411	-4.15036
FBgn0035508	CG15005	-2.87446	-1.78426	-1.82285	0.101318	0.367975	-4.15041
FBgn0035290	dsb	-2.58506	-2.10355	-1.83391	0.09955	0.36411	-4.15157
FBgn0050115	GEFmeso	0.604598	5.89999	2.95192	0.0160031	0.14164	-4.15259
FBgn0038829	CG17271	-0.341554	6.2847	-2.98063	0.0152705	0.138711	-4.15428
FBgn0023441	fus	-0.277325	7.96509	-3.02062	0.0143071	0.133747	-4.1548
FBgn0033358	spab	-3.26456	-2.85054	-1.81962	0.10184	0.368632	-4.15533
FBgn0260399	gwl	-0.332556	5.55095	-2.96107	0.0157658	0.141066	-4.15545
FBgn0266710	hog	-4.14165	-3.01159	-1.83197	0.0998577	0.36468	-4.1557
FBgn0259112	asRNA:CR42254	1.02705	0.639021	2.17371	0.057476	0.277832	-4.15658
FBgn0050463	Pgant9	-0.857956	6.17652	-2.94805	0.0161046	0.14164	-4.15705
FBgn0010470	Fkbp14	-0.44719	7.04334	-2.9919	0.0149925	0.13713	-4.15929
FBgn0029745	Rpn13R	-1.19248	0.0588899	-2.07185	0.0678592	0.301197	-4.15998
FBgn0033362	CG8172	-1.29511	-0.0232256	-1.9606	0.0812528	0.3303	-4.16018
FBgn0024222	IKKbeta	0.348587	5.24171	2.92209	0.0168025	0.145126	-4.16376
FBgn0036929	CG7668	0.363429	7.08322	3.00706	0.0146266	0.134868	-4.16437
FBgn0051974	CG31974	1.34582	-2.02106	1.96607	0.0805384	0.329209	-4.16541
FBgn0037301	Mms19	-0.366351	6.1817	-2.98628	0.0151305	0.137913	-4.16557
FBgn0030684	CG8260	-1.82709	-0.419199	-1.96692	0.0804281	0.32914	-4.16584
FBgn0039861	pasha	-0.368443	5.42146	-2.94417	0.016207	0.14164	-4.16619
FBgn0039184	CG6432	-3.28769	-3.66748	-1.81365	0.102812	0.370814	-4.16696
FBgn0039617	DIP-gamma	-3.25599	-3.65752	-1.81429	0.102708	0.370806	-4.16704
FBgn0020633	Mcm7	-0.642972	5.65281	-2.97305	0.0154607	0.139716	-4.16892
FBgn0287597	CG46466	-0.483318	4.63618	-2.83021	0.0195302	0.157949	-4.17008
FBgn0004854	B-H2	-1.12441	1.64376	-2.21698	0.053547	0.267254	-4.17093
FBgn0037307	Tim17a2	-3.82938	-3.2632	-1.81456	0.102664	0.370786	-4.17236
FBgn0026666	MagR	0.514098	3.12032	2.61223	0.027948	0.193145	-4.17295
FBgn0086357	Sec61alpha	-0.291595	9.0813	-3.01016	0.0145529	0.134627	-4.17326
FBgn0014870	Psi	-0.319372	7.59053	-3.00701	0.0146277	0.134868	-4.17502
FBgn0035922	Pex7	-1.83195	-0.74912	-1.88653	0.091524	0.351369	-4.17746
FBgn0031957	TwdlE	-3.1608	-2.21563	-1.81671	0.102312	0.369896	-4.17796
FBgn0000116	Argk1	-0.377177	9.28917	-3.00638	0.0146429	0.134868	-4.17963
FBgn0263911	COX8	-0.389846	6.44684	-2.99132	0.0150067	0.137141	-4.18017
FBgn0032100	CG13108	1.08211	-0.133684	2.07535	0.0674737	0.300624	-4.18084
FBgn0032350	CG6287	-0.532712	4.68233	-2.65083	0.0262271	0.185554	-4.18226
FBgn0032609	CG13280	-3.35872	-2.2586	-1.79258	0.106309	0.377105	-4.18436
FBgn0038720	CG6231	0.845019	1.40612	2.37805	0.041103	0.233247	-4.18494
FBgn0030672	CG9281	0.308375	8.63505	3.00272	0.0147305	0.135419	-4.18564
FBgn0263611	lncRNA:CR43620	-2.86358	-2.01776	-1.78367	0.107821	0.379658	-4.18635
FBgn0033240	CG2906	0.394907	4.27357	2.78274	0.0211126	0.164831	-4.18646
FBgn0036289	CG10657	-2.18721	-2.3599	-1.79262	0.106303	0.377105	-4.18751
FBgn0051323	CG31323	1.52548	-1.58062	1.9182	0.0869905	0.340876	-4.18848
FBgn0005642	wdn	-0.349196	5.64038	-2.94472	0.0161924	0.14164	-4.18877
FBgn0015296	Shc	0.330241	5.69112	2.93729	0.01639	0.14285	-4.18957
FBgn0037164	CG11438	-1.24588	3.66775	-2.50661	0.0332602	0.209264	-4.19072
FBgn0038206	twf	0.448754	4.69701	2.80849	0.0202386	0.161084	-4.19163
FBgn0051415	CG31415	2.10827	-1.78929	1.82357	0.101203	0.367776	-4.19215
FBgn0034418	CG15118	0.317974	6.20296	2.96276	0.0157223	0.141066	-4.19395
FBgn0036969	Spn77Bb	-2.7433	-3.5382	-1.77586	0.109162	0.382077	-4.19463
FBgn0031037	CG14207	0.507338	6.48858	2.97415	0.0154327	0.139583	-4.19501
FBgn0015288	RpL22	0.361146	8.06643	2.99683	0.0148724	0.136405	-4.1952
FBgn0035976	PGRP-LC	0.781338	3.62544	2.56331	0.0302934	0.200298	-4.19896
FBgn0033184	mEFTu2	0.440228	3.70615	2.70078	0.0241573	0.178447	-4.1999
FBgn0013343	Syx1A	0.54224	7.12094	2.98482	0.0151666	0.138124	-4.20003
FBgn0264380	lncRNA:CR43832	2.77819	-3.07044	1.76564	0.110942	0.384913	-4.20296
FBgn0014009	Rab2	0.374352	5.80828	2.93277	0.0165115	0.143523	-4.2044
FBgn0033232	CG12159	-0.327671	5.87405	-2.9489	0.0160822	0.14164	-4.20615
FBgn0033166	Eaf	-0.439856	6.14138	-2.95064	0.0160364	0.14164	-4.2064
FBgn0027343	fz3	-0.296453	6.44828	-2.96527	0.015658	0.140988	-4.20669
FBgn0036340	Srrm1	-0.329511	6.94029	-2.98136	0.0152523	0.138664	-4.2068
FBgn0033948	CG12863	0.515715	3.62813	2.64559	0.026454	0.186486	-4.20848
FBgn0051798	CG31798	-0.781343	1.7094	-2.31133	0.0458685	0.24535	-4.20922
FBgn0028833	Cmpk	0.423202	6.13279	2.95583	0.0159013	0.141515	-4.20986
FBgn0259876	Cap-G	-0.356896	8.00521	-2.98746	0.0151014	0.137814	-4.21113
FBgn0011604	Iswi	-0.362736	8.27419	-2.98725	0.0151065	0.137814	-4.21186
FBgn0030688	CG8952	1.81074	0.763028	2.15769	0.0590007	0.281951	-4.21286
FBgn0005636	nvy	0.562281	3.40486	2.59207	0.0288917	0.196069	-4.21461
FBgn0035975	PGRP-LA	0.735346	1.7806	2.2998	0.0467458	0.247355	-4.2173
FBgn0052354	CG32354	-0.964582	2.18223	-2.2627	0.0496806	0.25718	-4.21744
FBgn0040743	CG15919	-3.9804	-3.00753	-1.75637	0.112579	0.387828	-4.21746
FBgn0005390	fs(1)M3	2.75696	-2.5572	1.7504	0.113645	0.389124	-4.21882
FBgn0040600	CG13631	0.626616	2.92487	2.59825	0.0285993	0.195107	-4.21942
FBgn0283678	Osi21	-3.19549	-3.3159	-1.74849	0.113987	0.389662	-4.22123
FBgn0010043	GstD7	-1.84418	-3.07262	-1.79738	0.105503	0.376525	-4.22254
FBgn0052641	CG32641	-0.882202	3.534	-2.64242	0.0265924	0.186838	-4.22312
FBgn0040850	CG15210	1.22925	0.160065	2.02637	0.0730577	0.313049	-4.2232
FBgn0051663	CG31663	-3.04377	-3.986	-1.74639	0.114365	0.390221	-4.2236
FBgn0031484	CG3165	0.442938	5.01867	2.86342	0.0184956	0.152864	-4.22384
FBgn0035160	hng3	0.482233	4.53805	2.72696	0.0231391	0.173584	-4.22391
FBgn0035522	CG1273	-1.83193	2.91941	-2.05202	0.07008	0.306244	-4.22441
FBgn0263469	snoRNA:SC35-b	2.3163	-2.88428	1.76057	0.111835	0.386439	-4.22463
FBgn0039887	Pos	-3.06362	-1.66023	-1.74093	0.115354	0.391418	-4.22507
FBgn0051807	CG31807	2.71549	-1.63169	1.75704	0.11246	0.387828	-4.22513
FBgn0037387	CG1213	1.76267	-2.0131	1.78751	0.107167	0.378623	-4.22581
FBgn0259714	DIP-epsilon	-1.05699	0.766855	-2.08708	0.0661984	0.297837	-4.22583
FBgn0265640	lncRNA:CR44447	-3.2875	-3.86631	-1.75056	0.113616	0.389124	-4.22702
FBgn0030881	CG12985	2.87983	-1.46275	1.76218	0.11155	0.385918	-4.22929
FBgn0040660	CG13551	0.563554	6.65078	2.96045	0.0157817	0.141066	-4.2308
FBgn0032779	Alp12	0.747125	1.86958	2.32405	0.0449195	0.242371	-4.23118
FBgn0266097	lncRNA:CR44834	-0.637649	2.09373	-2.38194	0.0408402	0.23256	-4.23162
FBgn0032058	CG9289	2.92107	-2.01401	1.72663	0.117981	0.396379	-4.23877
FBgn0032705	Grip71	-0.419901	4.60455	-2.82286	0.0197672	0.159012	-4.23887
FBgn0022764	Sin3A	-0.405901	9.28771	-2.97015	0.015534	0.140102	-4.23901
FBgn0031298	Atg4a	0.429585	5.04738	2.83127	0.0194964	0.157797	-4.23956
FBgn0033289	CG2121	-2.02785	-2.02257	-1.7778	0.108828	0.381676	-4.23998
FBgn0265959	rdgC	-2.67398	-2.95464	-1.72267	0.118718	0.39745	-4.24032
FBgn0010226	GstS1	-0.27186	8.66833	-2.96978	0.0155433	0.140102	-4.24097
FBgn0037345	PolZ2	0.962893	0.415868	2.10355	0.0644476	0.294097	-4.24115
FBgn0031055	et	1.28055	0.750096	2.07666	0.0673297	0.300364	-4.24238
FBgn0042627	FASN2	-1.82701	-0.0563833	-2.14216	0.0605159	0.28435	-4.24256
FBgn0029836	CG5928	2.02998	-1.83958	1.84755	0.0974094	0.360858	-4.24364
FBgn0264748	CG44006	2.72789	-2.14872	1.71813	0.119568	0.398772	-4.24564
FBgn0010194	Wnt5	-0.295812	6.744	-2.94835	0.0160967	0.14164	-4.24604
FBgn0038381	EndoU	0.594287	6.57712	2.94903	0.0160787	0.14164	-4.24668
FBgn0037166	CG11426	1.55541	0.412655	1.85732	0.0959022	0.358477	-4.24689
FBgn0000355	Cp15	3.80923	-4.57392	1.71697	0.119787	0.399101	-4.24793
FBgn0038833	CG15696	2.83056	-4.02796	1.71557	0.12005	0.399508	-4.24827
FBgn0010621	CCT5	0.327793	9.61973	2.96298	0.0157167	0.141066	-4.25023
FBgn0034996	CG13575	-3.08128	-2.73228	-1.71346	0.120447	0.400181	-4.2528
FBgn0035986	CG4022	-0.333268	6.81423	-2.94711	0.0161293	0.14164	-4.2546
FBgn0263745	CR43670	0.700519	2.83678	2.4738	0.0351075	0.215383	-4.25489
FBgn0032069	LManVI	-4.08302	-3.41165	-1.70561	0.121941	0.402628	-4.25489
FBgn0051076	CG31076	1.28154	0.666661	2.09617	0.0652267	0.295366	-4.25552
FBgn0037036	Sems	2.04978	-3.23884	1.72699	0.117914	0.396278	-4.25579
FBgn0036595	CG13046	-0.866065	1.54326	-2.19994	0.055062	0.270968	-4.25608
FBgn0029974	dpr14	2.07682	-1.51998	1.7395	0.115613	0.392153	-4.25641
FBgn0033395	Cyp4p2	2.25415	-3.8129	1.72851	0.117632	0.395463	-4.25725
FBgn0029851	CG14445	1.91671	-2.03376	1.74918	0.113863	0.389491	-4.25838
FBgn0051104	CG31104	1.96159	-2.78927	1.77266	0.109717	0.383057	-4.25877
FBgn0015838	Vang	-0.306024	7.3489	-2.95349	0.0159621	0.14164	-4.25908
FBgn0020412	JIL-1	-0.339443	7.4186	-2.95303	0.0159741	0.14164	-4.26012
FBgn0023177	Pp4-19C	-0.373095	7.55527	-2.95595	0.015898	0.141515	-4.26024
FBgn0028983	Spn55B	0.45136	5.89848	2.88763	0.0177768	0.149596	-4.2614
FBgn0039141	spas	0.447439	5.38763	2.86795	0.0183589	0.152092	-4.26339
FBgn0040985	CG6115	1.57963	7.72826	2.95098	0.0160275	0.14164	-4.26369
FBgn0265793	lncRNA:CR44582	2.71212	-3.35035	1.69675	0.123648	0.405227	-4.26371
FBgn0029529	CG13365	0.648281	2.81082	2.51529	0.0327877	0.208175	-4.26388
FBgn0052792	ppk8	-2.73498	-2.17145	-1.71132	0.120854	0.400795	-4.26541
FBgn0051174	CG31174	1.32353	-0.763304	1.88046	0.092418	0.352728	-4.26567
FBgn0038826	Syp	-0.545776	10.8141	-2.95154	0.0160129	0.14164	-4.26819
FBgn0050015	CG30015	0.307984	6.93467	2.93618	0.0164198	0.142992	-4.26848
FBgn0260658	CG42541	0.490078	3.88461	2.66514	0.0256161	0.184275	-4.26885
FBgn0266725	asRNA:CR45198	-1.82722	-1.48245	-1.72969	0.117415	0.395463	-4.27005
FBgn0030776	CG4653	1.69504	-1.8762	1.76469	0.111108	0.385063	-4.27066
FBgn0027843	CAH2	0.898953	2.23673	2.37122	0.0415668	0.233794	-4.27176
FBgn0037750	Whamy	0.956342	0.061601	2.12705	0.0620253	0.288643	-4.2734
FBgn0034191	CG6984	0.690113	2.92615	2.49627	0.0338316	0.210419	-4.27376
FBgn0041237	Gr58c	-2.72613	-3.63996	-1.68329	0.12628	0.409643	-4.27504
FBgn0039789	CG9717	-3.20222	-2.92501	-1.68629	0.125687	0.408475	-4.27545
FBgn0038083	Ugt37A3	-3.0395	-1.39808	-1.82106	0.101608	0.368359	-4.2762
FBgn0031562	CG3604	-3.55043	-3.97768	-1.7023	0.122575	0.403299	-4.27631
FBgn0085243	CG34214	-2.95044	-2.70858	-1.69844	0.12332	0.404897	-4.2768
FBgn0031266	Sf3b1	-0.291239	7.32997	-2.94301	0.0162375	0.141741	-4.27694
FBgn0053462	CG33462	3.18655	-2.29821	1.67825	0.127278	0.411236	-4.27787
FBgn0264343	CG43799	1.74434	-1.84619	1.83323	0.0996581	0.364296	-4.27817
FBgn0035690	CG10274	0.391919	5.17888	2.85092	0.0188784	0.154694	-4.27861
FBgn0037533	CD98hc	-0.385809	8.78851	-2.94689	0.016135	0.14164	-4.27896
FBgn0036427	CG4613	-2.72436	-3.53654	-1.68169	0.126596	0.410237	-4.27998
FBgn0015577	alpha-Est9	0.77626	0.39218	2.22695	0.0526801	0.265186	-4.28051
FBgn0053465	CG33465	0.959346	1.92653	2.21019	0.0541456	0.268715	-4.28268
FBgn0053554	Nipped-A	-0.337042	9.04412	-2.94402	0.0162108	0.14164	-4.28286
FBgn0000639	Fbp1	-2.88422	5.24587	-2.55675	0.0306227	0.201531	-4.28298
FBgn0039359	RpL27	0.390399	10.2446	2.94257	0.0162493	0.141741	-4.2833
FBgn0032084	CG13101	-0.998759	0.638762	-2.09712	0.0651261	0.295366	-4.28426
FBgn0037724	Fst	5.2059	0.139688	1.88737	0.0914019	0.351156	-4.28507
FBgn0032448	CG5781	-2.03192	-1.35713	-1.74774	0.114122	0.389871	-4.28647
FBgn0038321	Nagk	-1.35811	1.40843	-2.11957	0.0627871	0.289935	-4.28767
FBgn0028379	fan	3.92306	-2.65849	1.66524	0.12989	0.415795	-4.28862
FBgn0036617	Cpr72Ea	-1.36124	-0.389461	-1.87773	0.0928224	0.353779	-4.28978
FBgn0031981	Megf8	-0.403789	6.51039	-2.91415	0.017022	0.146488	-4.29159
FBgn0039667	FipoQ	-1.06065	0.0529929	-2.02663	0.0730266	0.313049	-4.29205
FBgn0052407	CG32407	3.72491	-2.09261	1.66398	0.130146	0.416042	-4.29381
FBgn0002906	Blm	-0.35363	5.1333	-2.84448	0.0190787	0.155972	-4.29392
FBgn0030882	Gss1	0.787677	1.29846	2.19255	0.0557318	0.27238	-4.29449
FBgn0002732	E(spl)malpha-BFM	-0.932551	6.23883	-2.87937	0.0180188	0.150695	-4.29548
FBgn0033439	CG1773	-2.81044	-3.54948	-1.65651	0.13167	0.41825	-4.2963
FBgn0264832	CG44040	-1.84866	-3.24682	-1.75388	0.113022	0.388002	-4.29638
FBgn0022359	Sodh-2	0.820752	-0.0736919	2.15518	0.0592423	0.281951	-4.29679
FBgn0033464	CG1441	0.866783	0.960319	2.31616	0.0455063	0.244353	-4.29698
FBgn0036459	CG3349	1.42569	-0.369506	1.86147	0.0952673	0.357714	-4.29768
FBgn0041624	Or65b	-2.89676	-3.55132	-1.65851	0.13126	0.418061	-4.29848
FBgn0037340	CG14671	0.545145	3.40929	2.58638	0.0291638	0.196902	-4.29855
FBgn0000036	nAChRalpha1	-3.06061	-2.93459	-1.6518	0.13264	0.42032	-4.29999
FBgn0021825	DCTN2-p50	0.348035	7.08963	2.92533	0.0167137	0.144596	-4.30193
FBgn0262593	Shab	-1.92279	-2.66841	-1.70518	0.122023	0.402747	-4.30276
FBgn0054046	lncRNA:CR34046	-2.97337	-2.87829	-1.6468	0.133676	0.421826	-4.30335
FBgn0051960	CG31960	3.07017	-3.62729	1.65968	0.131022	0.417776	-4.30542
FBgn0042173	CG18853	1.45984	1.11414	2.10253	0.0645546	0.294097	-4.30544
FBgn0266420	Ote	-0.38661	6.22509	-2.90779	0.0172	0.147352	-4.30657
FBgn0052212	CG32212	-0.804138	1.66708	-2.22777	0.052609	0.265081	-4.30758
FBgn0284221	Sema5c	0.301606	7.03199	2.91988	0.0168632	0.145531	-4.30761
FBgn0035929	CG13311	5.38309	-3.62847	1.64227	0.134621	0.422786	-4.30776
FBgn0259824	Hip14	0.31691	5.84836	2.87393	0.0181801	0.151204	-4.30999
FBgn0035453	CG10357	-2.90041	-3.46696	-1.64261	0.134549	0.422711	-4.31006
FBgn0038188	Art9	-1.12334	0.414828	-1.96926	0.0801254	0.32864	-4.31055
FBgn0004878	cas	3.03401	-1.9591	1.64792	0.133443	0.42147	-4.31532
FBgn0038682	CG5835	0.729072	2.94025	2.31559	0.0455487	0.244456	-4.31573
FBgn0011770	Gip	0.387937	5.61478	2.87426	0.0181702	0.151204	-4.31676
FBgn0027600	obst-B	0.397188	5.58961	2.84201	0.019156	0.156241	-4.31836
FBgn0004554	Edg91	0.732167	1.29307	2.37875	0.0410551	0.233154	-4.3195
FBgn0052185	edin	2.02267	-2.62894	1.67594	0.127739	0.412222	-4.32084
FBgn0036896	wnd	0.34883	6.75002	2.905	0.0172785	0.147886	-4.32218
FBgn0010309	pigeon	-0.438755	4.63058	-2.75482	0.0221034	0.170041	-4.32266
FBgn0025835	CG17707	-2.67384	-2.53364	-1.64369	0.134323	0.422711	-4.32454
FBgn0038708	Scsalpha2	4.36851	-2.49746	1.62047	0.139254	0.428155	-4.32553
FBgn0031287	CG4291	0.575075	4.0851	2.69877	0.0242372	0.178447	-4.32602
FBgn0051548	CG31548	0.418494	3.99634	2.70118	0.0241413	0.178447	-4.32621
FBgn0027588	GCS2alpha	-0.285041	8.97376	-2.91802	0.0169146	0.145856	-4.32658
FBgn0033308	CG8736	2.4377	-2.48395	1.62491	0.138298	0.42721	-4.32726
FBgn0035142	Hipk	-0.576433	8.151	-2.91725	0.0169358	0.145919	-4.32734
FBgn0034718	wdp	-0.364654	7.45608	-2.91387	0.0170296	0.146488	-4.32796
FBgn0035798	frac	-1.22727	-1.45113	-1.9429	0.0836028	0.334475	-4.32856
FBgn0028487	f-cup	0.335401	4.62089	2.76869	0.0216054	0.167414	-4.32955
FBgn0029827	CG6048	3.88311	-3.599	1.61587	0.14025	0.429589	-4.32958
FBgn0029771	CG12730	0.325376	5.01727	2.78458	0.0210487	0.164796	-4.32992
FBgn0037958	CG6962	-0.328978	5.59217	-2.85144	0.0188622	0.154682	-4.33046
FBgn0036007	path	-0.284325	6.95471	-2.89529	0.0175553	0.148825	-4.33111
FBgn0036993	CG5910	-1.33018	-1.09061	-1.7997	0.105115	0.376054	-4.33246
FBgn0032120	CG33298	-0.346471	7.51502	-2.91037	0.0171274	0.14685	-4.333
FBgn0034899	CG13560	2.60213	-3.7949	1.63559	0.136024	0.424419	-4.33366
FBgn0267199	lncRNA:CR45639	1.52371	-1.15244	1.81147	0.103168	0.371526	-4.3348
FBgn0050008	CG30008	-1.09849	0.0523867	-1.90629	0.0886705	0.343794	-4.3358
FBgn0038337	CG6125	-2.47911	-2.96428	-1.62855	0.137519	0.426049	-4.33665
FBgn0020279	lig	-0.313755	10.0653	-2.9106	0.017121	0.14685	-4.33698
FBgn0037764	CG9459	-2.43403	-4.52049	-1.62931	0.137358	0.42592	-4.3377
FBgn0038716	CG7342	-2.74867	-2.72197	-1.61226	0.141035	0.430445	-4.34014
FBgn0000166	bcd	2.75	-2.26314	1.59962	0.143819	0.433563	-4.3405
FBgn0034883	Eglp2	-1.53559	-1.27674	-1.92535	0.0859973	0.339292	-4.34082
FBgn0035343	CG16762	4.32295	-2.15976	1.62116	0.139105	0.427821	-4.34186
FBgn0010549	l(2)03659	0.275844	6.99329	2.90022	0.0174143	0.148106	-4.34211
FBgn0040347	mus81	-0.569291	2.89048	-2.44868	0.0365905	0.218507	-4.34251
FBgn0031542	CG15414	-2.03046	-1.94253	-1.65927	0.131105	0.41784	-4.34652
FBgn0266258	lncRNA:CR44953	2.49951	-2.88309	1.60286	0.1431	0.433151	-4.34676
FBgn0030544	CG13403	-2.53919	-3.36861	-1.81337	0.102857	0.370825	-4.34757
FBgn0037217	CG14636	1.846	-1.2992	1.72208	0.118828	0.39745	-4.34794
FBgn0011704	RnrS	-0.339544	6.80443	-2.89599	0.0175353	0.148775	-4.34824
FBgn0038397	CG10185	1.23259	0.320051	1.95937	0.0814144	0.3303	-4.35154
FBgn0038258	CG7362	-2.9392	-2.50594	-1.59054	0.145848	0.436468	-4.35194
FBgn0026190	PH4alphaMP	-2.72425	-1.59446	-1.61994	0.139367	0.428252	-4.35252
FBgn0013725	phyl	-2.16727	-0.565467	-1.69935	0.123145	0.404575	-4.35257
FBgn0000500	Dsk	-1.56473	-1.77188	-1.70932	0.121234	0.401403	-4.35435
FBgn0029813	AgmNAT	0.918636	1.32209	2.22778	0.0526083	0.265081	-4.3545
FBgn0027552	CG10863	0.422263	3.41532	2.71141	0.0237384	0.177173	-4.35492
FBgn0032294	Vha16-5	3.28718	-3.82259	1.58272	0.147617	0.438679	-4.35499
FBgn0267996	asRNA:CR46263	1.10311	0.0452462	1.94431	0.0834136	0.333844	-4.35535
FBgn0014029	Septin2	0.308115	6.46469	2.87831	0.0180501	0.150827	-4.35602
FBgn0031566	CG2818	-0.374207	5.72764	-2.83583	0.0193512	0.156862	-4.35724
FBgn0266758	Esyt2	0.298293	5.52242	2.87163	0.0182485	0.151534	-4.35734
FBgn0034975	enok	-0.291722	6.83342	-2.88626	0.0178165	0.149596	-4.3574
FBgn0261953	TfAP-2	-1.04946	0.0179745	-2.02228	0.0735432	0.314384	-4.35764
FBgn0037046	CG10581	1.53726	-0.192407	1.87474	0.093268	0.354198	-4.35864
FBgn0038371	Pbp45	0.589812	3.52702	2.56956	0.0299832	0.199594	-4.35909
FBgn0033186	CG1602	0.494036	3.10584	2.4952	0.0338914	0.210419	-4.36025
FBgn0034446	Arl6	-2.35141	-1.73767	-1.63827	0.13546	0.423907	-4.36107
FBgn0005674	GluProRS	-0.322873	8.49879	-2.89754	0.0174907	0.148516	-4.36127
FBgn0026593	CG5707	-0.744071	1.62822	-2.1855	0.0563784	0.274425	-4.36132
FBgn0266744	lncRNA:CR45217	-2.51003	-2.36845	-1.58827	0.146358	0.437126	-4.36174
FBgn0047038	ND-13B	0.581144	3.27227	2.55541	0.0306905	0.201644	-4.36239
FBgn0037876	CG4820	-0.585842	3.27361	-2.49749	0.0337635	0.210319	-4.36346
FBgn0037950	HisCl1	-1.60061	-0.924853	-1.73908	0.115691	0.392181	-4.36423
FBgn0032536	Ance-3	-2.63224	-2.61823	-1.69013	0.124935	0.40726	-4.36473
FBgn0003068	per	1.33786	-1.58426	1.77112	0.109985	0.383228	-4.36564
FBgn0035907	GstO1	0.465302	4.06703	2.65611	0.026	0.185554	-4.36572
FBgn0026084	cib	0.396901	10.4207	2.89331	0.0176123	0.148949	-4.36575
FBgn0037042	CG12984	-2.64812	-2.158	-1.62894	0.137437	0.42592	-4.36804
FBgn0287184	FASN3	-3.94546	2.8384	-2.03433	0.0721206	0.310443	-4.36988
FBgn0025726	unc-13	0.368493	8.56599	2.89209	0.0176473	0.149126	-4.3701
FBgn0005695	gcl	0.453016	4.78486	2.74832	0.0223408	0.170839	-4.37076
FBgn0010042	GstD6	-3.12822	-4.38224	-1.56082	0.152672	0.445266	-4.37119
FBgn0039544	CG12877	1.02259	5.39345	2.82191	0.0197979	0.159138	-4.37285
FBgn0086673	CG13272	-1.70099	2.45203	-2.08043	0.0669188	0.2994	-4.37348
FBgn0010222	Nmdmc	0.328896	6.67758	2.87787	0.0180632	0.150827	-4.37394
FBgn0015766	Msr-110	0.323842	8.98297	2.88876	0.0177438	0.149582	-4.37533
FBgn0265262	Vha68-1	-0.660158	2.04346	-2.31707	0.0454383	0.244112	-4.37568
FBgn0086664	snoRNA:Psi28S-2149	-1.3127	-0.542696	-1.78609	0.107409	0.378842	-4.37651
FBgn0028436	ECSIT	0.561646	3.42142	2.55617	0.030652	0.201531	-4.37781
FBgn0036179	CG7368	2.92117	-3.16916	1.57382	0.149652	0.441464	-4.37847
FBgn0014868	Ost48	-0.284388	7.6145	-2.8834	0.0179002	0.149941	-4.37914
FBgn0036225	CG5883	1.92115	-4.21415	1.5897	0.146036	0.436819	-4.37922
FBgn0026061	Mipp1	-0.857109	0.0902131	-2.07199	0.0678429	0.301197	-4.37941
FBgn0034601	CG4286	4.63048	-4.21531	1.55	0.155224	0.449107	-4.38092
FBgn0033891	CG8067	-0.426679	3.68922	-2.5685	0.0300357	0.199594	-4.38128
FBgn0265692	lncRNA:CR44499	1.26756	-1.01171	1.83129	0.0999662	0.36479	-4.38195
FBgn0041194	Prat2	-2.25856	-1.15683	-1.66443	0.130054	0.416015	-4.38222
FBgn0032911	tadr	2.23434	-2.28228	1.62144	0.139045	0.427761	-4.38241
FBgn0034005	ItgaPS4	1.46613	0.53828	1.92982	0.0853811	0.33801	-4.38303
FBgn0039482	CG14258	-1.21933	0.949768	-2.21222	0.0539666	0.268079	-4.38322
FBgn0035480	CG14984	0.415018	3.36423	2.64945	0.0262866	0.185554	-4.38389
FBgn0083949	side-III	1.99985	-1.9155	1.6515	0.132701	0.420385	-4.38839
FBgn0000047	Act88F	2.4943	-3.22509	1.55395	0.154288	0.448243	-4.3892
FBgn0033283	CG11635	-2.66399	-2.84431	-1.53495	0.15884	0.454561	-4.38981
FBgn0085413	CG34384	-1.05098	0.435735	-1.95996	0.0813361	0.3303	-4.39124
FBgn0041337	Cyp309a2	2.91046	-2.62681	1.54542	0.156317	0.451156	-4.39132
FBgn0265902	lncRNA:CR44691	1.72067	-2.81178	1.63331	0.136507	0.425162	-4.39226
FBgn0024987	ssx	-0.298252	7.64544	-2.87585	0.018123	0.151204	-4.3946
FBgn0035851	MED24	-0.352043	4.95446	-2.7449	0.0224667	0.171171	-4.39495
FBgn0031876	Atac1	0.608529	3.03934	2.46691	0.0355083	0.216369	-4.39498
FBgn0000092	dyw	-1.11279	-0.113768	-1.85288	0.0965837	0.359635	-4.3979
FBgn0259926	CG42449	-2.6639	-2.56732	-1.54601	0.156177	0.450997	-4.40037
FBgn0039069	CG6763	-0.842024	1.67399	-2.19825	0.0552151	0.271089	-4.40065
FBgn0263488	sncRNA:CR43603	-2.39995	-3.15528	-1.51856	0.162862	0.458872	-4.40122
FBgn0038331	Ccm3	-0.445112	6.10481	-2.83831	0.0192727	0.156541	-4.4019
FBgn0033890	Ctf4	-0.322355	5.17484	-2.80474	0.0203638	0.161714	-4.40228
FBgn0052039	Svip	0.865261	2.56162	2.3112	0.0458781	0.24535	-4.40321
FBgn0015799	Rbf	-0.296919	7.0869	-2.8645	0.018463	0.152714	-4.4044
FBgn0027073	Ugt49B1	1.28774	-0.688275	1.75365	0.113063	0.388013	-4.40465
FBgn0038056	CG5961	0.425455	4.04417	2.61528	0.0278079	0.192303	-4.40577
FBgn0003386	Shaw	1.99252	-2.28433	1.64441	0.134173	0.422636	-4.40596
FBgn0013750	Arf6	0.403607	6.28739	2.84131	0.019178	0.156269	-4.40626
FBgn0029795	CG15773	2.80344	-3.74922	1.53066	0.159885	0.455013	-4.40794
FBgn0026427	Su(var)2-HP2	-0.385869	8.00251	-2.86853	0.0183414	0.152092	-4.40881
FBgn0261990	CG42808	1.41211	-1.72161	1.75464	0.112887	0.38798	-4.40885
FBgn0264792	lncRNA:CR44022	-1.68535	-2.40972	-1.63671	0.135789	0.424419	-4.4098
FBgn0033481	CG12920	-3.11173	-2.83323	-1.50998	0.165003	0.461939	-4.41049
FBgn0031824	CG9547	0.565255	4.21608	2.68928	0.0246184	0.180387	-4.41074
FBgn0046302	CG10650	3.29803	-2.39003	1.58266	0.14763	0.438679	-4.41081
FBgn0034126	jtb	1.14065	0.751021	1.95335	0.0822078	0.332043	-4.41142
FBgn0039125	Ndc1	-0.505352	6.72474	-2.85403	0.0187825	0.154268	-4.41149
FBgn0261429	lncRNA:CR42646	-0.971811	0.0393849	-1.88615	0.0915797	0.351456	-4.41483
FBgn0037754	CG8500	1.63285	-1.32729	1.62324	0.138656	0.427467	-4.41649
FBgn0035281	Cpr62Bc	3.37186	-4.81717	1.49691	0.168314	0.467174	-4.41668
FBgn0038153	Ir87a	1.41006	-1.64594	1.65835	0.131293	0.418061	-4.41693
FBgn0033969	Pgm2b	-4.11296	-3.42066	-1.49959	0.167629	0.46632	-4.41701
FBgn0082976	snoRNA:Psi28S-3305a	-2.56425	-3.45619	-1.50782	0.165546	0.462723	-4.41713
FBgn0052110	CG32110	-1.88043	-1.75	-1.60232	0.14322	0.433151	-4.41911
FBgn0041623	Or65c	2.30038	-2.00774	1.52465	0.161359	0.45732	-4.41913
FBgn0016762	angel	0.408296	4.30324	2.67294	0.0252896	0.182925	-4.41929
FBgn0035414	CG14965	-0.4283	3.8979	-2.62518	0.0273584	0.190255	-4.42009
FBgn0004860	ph-d	-0.312645	5.31277	-2.77384	0.0214234	0.166248	-4.42088
FBgn0037358	elm	0.391717	5.58271	2.80516	0.0203496	0.161714	-4.42113
FBgn0019650	toy	-3.18059	-2.73049	-1.51426	0.163932	0.460897	-4.42144
FBgn0259173	corn	-0.393634	5.79482	-2.81964	0.0198719	0.159368	-4.4225
FBgn0259167	CG42272	-0.368175	4.78208	-2.70619	0.0239433	0.177719	-4.42292
FBgn0029848	Btnd	3.00938	-3.06942	1.52514	0.161238	0.457102	-4.4232
FBgn0065053	snoRNA:Me18S-C1831	-1.03495	0.947309	-2.00389	0.0757658	0.319227	-4.42509
FBgn0032750	CG10495	0.523509	2.5868	2.34484	0.0434105	0.238251	-4.42514
FBgn0041181	Tep3	-0.437111	6.07028	-2.81873	0.0199014	0.159435	-4.42605
FBgn0037573	CG7483	-0.284059	8.04907	-2.85836	0.0186496	0.153896	-4.42609
FBgn0039739	RpS28a	-2.49917	-3.48139	-1.50538	0.166162	0.46383	-4.42809
FBgn0030969	Usp39	-0.287552	5.48263	-2.78927	0.0208874	0.164095	-4.42875
FBgn0267125	lncRNA:CR45565	1.50807	-1.07255	1.67952	0.127025	0.410797	-4.42937
FBgn0030029	CG15343	1.36337	-1.10594	1.68706	0.125537	0.408238	-4.42954
FBgn0040096	lectin-33A	-1.87335	-2.05365	-1.55882	0.15314	0.445889	-4.4298
FBgn0266145	lncRNA:CR44851	1.92976	-2.92293	1.5207	0.162331	0.458844	-4.42989
FBgn0026430	Grip84	-0.416644	6.71779	-2.84096	0.0191891	0.156269	-4.43017
FBgn0052816	CG32816	1.29601	0.267192	1.93199	0.0850841	0.337694	-4.43034
FBgn0036493	CG7255	-2.13961	-0.263436	-1.87519	0.0932013	0.354198	-4.43113
FBgn0085223	CG34194	2.31441	-2.47484	1.51116	0.164708	0.461849	-4.43141
FBgn0040636	CG13255	-1.27281	-0.647186	-1.75755	0.112369	0.387774	-4.43427
FBgn0010620	CG10939	-0.361669	7.71145	-2.85265	0.018825	0.154497	-4.43484
FBgn0033774	CG12374	-2.40751	-3.35097	-1.48364	0.171734	0.469989	-4.43624
FBgn0039145	CG6000	0.890892	0.156809	1.94032	0.0839504	0.335229	-4.43724
FBgn0035443	CG12010	0.416766	3.88703	2.60824	0.0281323	0.19382	-4.43765
FBgn0010114	hig	1.79731	-2.90134	1.63191	0.136804	0.425335	-4.43777
FBgn0266390	lncRNA:CR45030	-2.45223	-3.72978	-1.5093	0.165173	0.462047	-4.43806
FBgn0038099	CG7091	1.2651	-0.72286	1.72926	0.117493	0.395463	-4.43837
FBgn0035155	RabX6	0.750984	2.23061	2.25634	0.0502019	0.259081	-4.44133
FBgn0046687	Tre1	0.448675	4.38975	2.58871	0.029052	0.196642	-4.4424
FBgn0260758	CG42556	-3.35338	-3.02184	-1.45985	0.178015	0.478062	-4.44249
FBgn0086078	snoRNA:Me28S-A774b	-1.85027	-1.83067	-1.60415	0.142816	0.433046	-4.44266
FBgn0041094	scyl	-0.645298	9.4839	-2.84717	0.0189947	0.155526	-4.44377
FBgn0030536	CG11068	3.47507	-2.33756	1.54878	0.155515	0.4497	-4.44434
FBgn0034624	CG17974	1.83135	-2.77241	1.57539	0.149291	0.440798	-4.44547
FBgn0030006	CG17982	0.427475	3.91735	2.5481	0.0310623	0.203029	-4.446
FBgn0029898	CG14439	-0.603176	3.64575	-2.37786	0.0411157	0.233247	-4.44644
FBgn0265822	lncRNA:CR44611	2.33766	-2.97933	1.45709	0.178755	0.478952	-4.44734
FBgn0266970	lncRNA:CR45421	1.15206	-1.12006	1.8243	0.101085	0.367486	-4.44806
FBgn0033110	CG9447	-1.27711	-0.0032244	-1.84684	0.0975199	0.360858	-4.44883
FBgn0264848	vih	-0.346402	7.28839	-2.83931	0.0192412	0.156541	-4.44883
FBgn0015929	dpa	-0.470703	7.58829	-2.84293	0.0191274	0.156128	-4.45028
FBgn0262619	DNAlig1	-0.27575	5.52011	-2.79153	0.02081	0.1639	-4.45062
FBgn0038394	CG10264	-2.65654	-2.8468	-1.45321	0.179803	0.480415	-4.45076
FBgn0015032	Cyp4c3	2.58657	-3.74527	1.57641	0.149056	0.440798	-4.45087
FBgn0259193	Ir94d	-2.90041	-3.12031	-1.44445	0.182188	0.483981	-4.45096
FBgn0014007	Ptp69D	-0.331225	7.29199	-2.83701	0.0193138	0.15668	-4.45126
FBgn0033165	CG11113	-2.67454	-2.38335	-1.48557	0.171231	0.469989	-4.45299
FBgn0050021	metro	1.43794	-1.09079	1.70265	0.122509	0.403241	-4.45316
FBgn0052230	ND-MLRQ	-0.567262	4.97914	-2.74455	0.0224798	0.171171	-4.45362
FBgn0026149	BCL7-like	-0.348571	6.45945	-2.82089	0.0198312	0.15927	-4.45385
FBgn0043070	MESK2	0.401348	5.79513	2.7822	0.0211314	0.164831	-4.45425
FBgn0026319	Traf4	0.810706	3.41819	2.47836	0.0348448	0.214145	-4.45446
FBgn0031323	CG5139	4.25617	-2.87468	1.4575	0.178645	0.4789	-4.4557
FBgn0265099	lncRNA:CR44204	2.69702	-4.01894	1.44604	0.181753	0.483873	-4.45854
FBgn0015924	crq	0.305393	5.91511	2.78302	0.0211027	0.164831	-4.45883
FBgn0259239	CG42337	-0.924807	1.62931	-2.10944	0.0638319	0.292562	-4.45914
FBgn0046113	GluRIIC	1.34481	-1.42422	1.7814	0.10821	0.380016	-4.46172
FBgn0032346	Csl4	-0.629226	4.25225	-2.6357	0.0268886	0.188225	-4.4628
FBgn0262902	asRNA:CR43257	1.15369	0.411408	1.94112	0.0838427	0.335032	-4.46357
FBgn0036984	CG13248	2.7035	-3.62697	1.43877	0.183749	0.485913	-4.46375
FBgn0033907	mRpS16	0.530723	5.20724	2.73936	0.0226721	0.172014	-4.46411
FBgn0020510	Abi	0.26253	7.11102	2.82576	0.0196733	0.158741	-4.46522
FBgn0038846	CG5697	-3.46705	-2.29595	-1.4409	0.183163	0.484727	-4.4657
FBgn0263241	Mocs1	-0.695218	2.86031	-2.39674	0.0398576	0.229625	-4.46623
FBgn0267021	lncRNA:CR45465	-2.12383	-3.16784	-1.45648	0.178921	0.479159	-4.46684
FBgn0033222	CG12824	3.06591	-3.10515	1.43732	0.18415	0.486606	-4.46711
FBgn0263239	dar1	0.579836	3.87329	2.48286	0.034587	0.213307	-4.46859
FBgn0033426	Nt5c	-0.447067	4.75989	-2.68652	0.0247307	0.180841	-4.46882
FBgn0010651	MFS14	-0.501939	4.77456	-2.56149	0.0303844	0.200647	-4.4703
FBgn0003390	shf	-0.323575	6.20251	-2.79997	0.0205236	0.162738	-4.47062
FBgn0026721	fat-spondin	1.43778	2.98317	2.21327	0.0538734	0.267779	-4.47145
FBgn0037222	CG14642	-1.07132	0.62688	-1.83141	0.0999481	0.36479	-4.47173
FBgn0034199	Gbp1	1.66636	-2.28093	1.568	0.150997	0.443074	-4.47177
FBgn0010213	Sod2	0.374312	6.03756	2.79764	0.0206023	0.162994	-4.47312
FBgn0030676	CG12379	1.73597	-2.90031	1.57298	0.149846	0.441665	-4.4753
FBgn0036309	Hip1	0.371265	5.95392	2.78224	0.0211298	0.164831	-4.47569
FBgn0040290	RecQ4	-0.318466	5.76726	-2.78899	0.020897	0.164095	-4.47689
FBgn0039768	CG15533	2.23017	-4.49266	1.4815	0.172291	0.469989	-4.47709
FBgn0031573	CG3407	-0.470773	3.71018	-2.51637	0.0327293	0.208109	-4.47759
FBgn0030800	Nprl2	-0.352545	4.73019	-2.66927	0.0254427	0.183654	-4.47778
FBgn0263379	lncRNA:CR43431	-1.09527	0.677504	-1.84286	0.0981405	0.362068	-4.47927
FBgn0025879	Timp	-1.40007	0.360187	-1.70779	0.121525	0.401744	-4.48015
FBgn0263220	Hk	1.09721	-0.0133734	1.97762	0.0790514	0.326185	-4.48015
FBgn0085599	CG41284	1.25267	0.245375	1.74289	0.114997	0.391088	-4.48052
FBgn0034745	tous	1.79495	-1.39405	1.52639	0.16093	0.456474	-4.48066
FBgn0029849	Efr	0.332267	4.7674	2.69917	0.0242211	0.178447	-4.4813
FBgn0031078	Nup205	-0.325526	7.73083	-2.82422	0.019723	0.158778	-4.48178
FBgn0037326	CG14669	-3.0369	-3.61358	-1.40939	0.192007	0.497385	-4.48206
FBgn0031929	CG18585	-2.06341	-3.61244	-1.48766	0.170689	0.469315	-4.48308
FBgn0266684	lncRNA:CR45174	2.36535	-2.48348	1.40902	0.192112	0.497426	-4.48314
FBgn0030300	Sk1	0.928137	1.24798	2.0373	0.0717737	0.309374	-4.48552
FBgn0263744	CR43669	1.85496	-2.34223	1.49746	0.168172	0.466967	-4.48582
FBgn0040395	Unc-76	-0.332885	6.38588	-2.79005	0.0208606	0.164054	-4.48669
FBgn0037068	Cpr78Cb	-2.22803	-2.89501	-1.47806	0.173187	0.471094	-4.48672
FBgn0016070	smg	-0.316224	6.3513	-2.79438	0.020713	0.163625	-4.48782
FBgn0034086	CG8441	0.612601	4.29686	2.64252	0.0265881	0.186838	-4.48891
FBgn0028939	NimC2	-3.55039	-1.18898	-1.41009	0.191807	0.497	-4.48996
FBgn0034262	swi2	-1.17426	-0.25846	-1.7837	0.107816	0.379658	-4.4914
FBgn0004638	drk	0.336553	8.04626	2.81799	0.0199256	0.159435	-4.49233
FBgn0036948	CG7298	1.69328	-3.37926	1.51006	0.164983	0.461939	-4.49286
FBgn0036569	IleRS-m	-0.336537	5.02818	-2.70161	0.0241241	0.178447	-4.4935
FBgn0039718	CG15517	-2.06164	-2.36578	-1.5157	0.163573	0.460011	-4.49395
FBgn0039116	CG10375	-0.437666	3.67374	-2.50558	0.0333164	0.209264	-4.49415
FBgn0051217	modSP	0.304249	6.36646	2.77824	0.0212693	0.165417	-4.49536
FBgn0039467	CG14253	2.73739	-2.59701	1.48297	0.171907	0.469989	-4.49664
FBgn0085362	Vml	2.28306	-3.2931	1.48476	0.171441	0.469989	-4.49675
FBgn0029770	CG4151	2.26461	-3.07	1.4045	0.193412	0.499275	-4.49929
FBgn0031522	CG3285	3.93619	-2.90881	1.42459	0.187694	0.491661	-4.50055
FBgn0265950	lncRNA:CR44737	2.49662	-2.55831	1.42744	0.186896	0.491032	-4.50171
FBgn0034907	CG5539	3.20737	-2.33973	1.43673	0.184312	0.486791	-4.50251
FBgn0031264	CG11835	-1.26739	2.64317	-2.10287	0.0645191	0.294097	-4.50314
FBgn0036663	CG9674	-0.267704	7.79318	-2.8116	0.0201359	0.160752	-4.504
FBgn0086251	del	-0.296446	5.20046	-2.70047	0.0241694	0.178447	-4.50408
FBgn0046696	RNaseP:RNA	-0.475298	2.82962	-2.37899	0.0410395	0.233154	-4.50425
FBgn0284408	trol	0.4709	9.67405	2.81025	0.0201804	0.160864	-4.50433
FBgn0263930	dally	0.287007	8.90334	2.81104	0.0201544	0.160778	-4.50466
FBgn0033579	CG13229	-1.26999	-0.403081	-1.69533	0.123923	0.405615	-4.50472
FBgn0015360	oxt	0.380702	4.87644	2.68499	0.0247929	0.180841	-4.5049
FBgn0264427	CG43845	-2.50321	-2.92333	-1.37558	0.201903	0.508178	-4.50602
FBgn0030590	CG9518	1.5345	-1.95636	1.53499	0.158831	0.454561	-4.5074
FBgn0033302	Cyp6a14	1.41562	-1.52591	1.63736	0.135651	0.424251	-4.50831
FBgn0264708	lncRNA:CR43977	-2.19186	-2.39303	-1.41337	0.190869	0.495227	-4.50926
FBgn0029502	Coq7	0.365622	5.1696	2.71605	0.0235581	0.176201	-4.50998
FBgn0000079	Amy-p	-2.2228	-2.74341	-1.59368	0.145144	0.435453	-4.51073
[truncated: 8,547 more rows]

## Sheet: Late Damaged vs Undamaged
Flybase GeneID	Gene Name	logFC	AveExpr	t	P.Value	adj.P.Val	B
FBgn0033483	egr	6.36531	7.05553	37.901	2.55487e-11	2.69436e-07	15.8842
FBgn0035049	Mmp1	4.12767	8.66613	31.0412	1.54857e-10	5.44373e-07	14.8037
FBgn0264894	CG44085	4.79184	5.32085	33.544	7.69597e-11	4.05809e-07	14.5085
FBgn0030309	CG1572	3.37072	6.66781	28.1236	3.76592e-10	9.92884e-07	13.863
FBgn0029881	pigs	3.29536	7.31504	25.8463	8.04323e-10	1.69648e-06	13.2362
FBgn0029896	CG3168	2.82008	6.72517	23.3484	2.00073e-09	3.51661e-06	12.4363
FBgn0012036	Aldh	3.42698	7.21607	22.4018	2.89741e-09	3.61232e-06	11.9895
FBgn0032297	CG17124	4.1246	4.96192	22.6645	2.61057e-09	3.61232e-06	11.8549
FBgn0025631	moody	3.22735	5.14181	22.247	3.08277e-09	3.61232e-06	11.8508
FBgn0086758	chinmo	4.77654	8.58689	21.462	4.24932e-09	4.19542e-06	11.6854
FBgn0037989	ATP8B	2.60912	5.29571	21.3406	4.47015e-09	4.19542e-06	11.6064
FBgn0037796	CG12814	2.37411	8.72421	21.0538	5.0437e-09	4.19542e-06	11.5404
FBgn0260386	mtg	2.69007	5.57775	20.9828	5.19804e-09	4.19542e-06	11.4753
FBgn0010397	LamC	2.67848	7.68582	20.3488	6.83356e-09	4.27709e-06	11.2375
FBgn0041087	wun2	3.60248	4.36267	20.753	5.73471e-09	4.19542e-06	11.1317
FBgn0035710	SP1173	2.47964	8.35067	19.9037	8.3214e-09	4.87542e-06	11.0431
FBgn0283741	prage	3.3186	4.30808	20.3285	6.89461e-09	4.27709e-06	10.9233
FBgn0001078	ftz-f1	3.88053	5.59322	20.6606	5.96732e-09	4.19542e-06	10.9095
FBgn0035499	Chd64	1.83826	8.57822	18.946	1.29026e-08	6.62314e-06	10.6025
FBgn0034462	CG15905	-3.0637	2.82182	-18.8816	1.3299e-08	6.62314e-06	10.4958
FBgn0266758	Esyt2	2.91494	5.52242	18.8006	1.38165e-08	6.62314e-06	10.3925
FBgn0038088	CG10126	4.29761	4.68396	18.9966	1.26004e-08	6.62314e-06	10.3673
FBgn0243512	puc	2.47748	6.04352	18.3778	1.69076e-08	7.42948e-06	10.3377
FBgn0043841	vir-1	2.72193	7.30909	18.205	1.83852e-08	7.75559e-06	10.2483
FBgn0004652	fru	2.61569	9.15566	17.963	2.07011e-08	8.08569e-06	10.1249
FBgn0036316	nebu	-2.15941	4.8619	-17.7977	2.24687e-08	8.37391e-06	10.0537
FBgn0033446	CG1648	2.15391	7.36695	17.7091	2.34836e-08	8.37391e-06	10.0043
FBgn0034903	sona	1.95249	6.37633	17.6806	2.38211e-08	8.37391e-06	9.99651
FBgn0010039	GstD3	2.59741	6.01291	17.3986	2.74643e-08	9.33878e-06	9.84887
FBgn0028550	Atf3	2.64661	6.18917	17.2867	2.90772e-08	9.33878e-06	9.79203
FBgn0265991	Zasp52	1.60775	8.0589	17.184	3.06512e-08	9.33878e-06	9.72305
FBgn0260745	mfas	2.19958	9.10983	17.1345	3.14424e-08	9.33878e-06	9.69637
FBgn0285963	CG46339	2.01576	8.2648	17.095	3.2091e-08	9.33878e-06	9.67801
FBgn0032601	yellow-b	4.30984	5.99928	17.0622	3.26393e-08	9.33878e-06	9.66204
FBgn0033033	scaf	2.63178	7.28081	17.0463	3.29094e-08	9.33878e-06	9.65473
FBgn0013763	Idgf6	2.32399	6.78553	16.9573	3.44675e-08	9.33878e-06	9.62949
FBgn0028341	Ptpmeg2	1.92025	7.75838	16.7164	3.91105e-08	1.02847e-05	9.47414
FBgn0041789	Pax	1.59454	7.14924	16.6292	4.09594e-08	1.02847e-05	9.43136
FBgn0040271	Sulf1	1.81253	7.70706	16.3418	4.77672e-08	1.17152e-05	9.26814
FBgn0034693	flap	4.63772	3.28979	17.9764	2.05645e-08	8.08569e-06	9.26151
FBgn0268063	ltl	-4.01165	5.08582	-16.2834	4.92983e-08	1.18159e-05	9.2575
FBgn0039869	CG1890	1.72882	7.98034	16.1439	5.31818e-08	1.24635e-05	9.15741
FBgn0052521	Mnr	1.88553	6.33884	16.0522	5.59187e-08	1.282e-05	9.13424
FBgn0038511	cysu	-1.96921	4.48294	-15.9953	5.76962e-08	1.2946e-05	9.11364
FBgn0024294	Spn43Aa	-2.38402	5.57081	-15.8724	6.17495e-08	1.329e-05	9.005
FBgn0004101	bs	-1.82784	5.20659	-15.782	6.49321e-08	1.36955e-05	8.9984
FBgn0033188	Drat	1.85101	7.7573	15.6421	7.02199e-08	1.45204e-05	8.87241
FBgn0037012	Rcd2	4.43303	3.83608	16.6649	4.01903e-08	1.02847e-05	8.80627
FBgn0030964	Pvf1	2.67415	3.79803	15.4671	7.75162e-08	1.54388e-05	8.7989
FBgn0004003	wbl	-1.9564	6.03874	-15.4655	7.75894e-08	1.54388e-05	8.77477
FBgn0261556	CG42674	1.50552	7.0662	15.2393	8.83056e-08	1.72458e-05	8.63903
FBgn0035089	Phk-3	1.84039	7.36924	15.059	9.80236e-08	1.87956e-05	8.52818
FBgn0030847	CG12991	1.55339	5.99073	14.8941	1.07961e-07	2.03313e-05	8.45462
FBgn0032955	CG2201	3.00374	4.06828	14.7826	1.15305e-07	2.0999e-05	8.37201
FBgn0289578	NA	1.65703	7.95921	14.7799	1.15489e-07	2.0999e-05	8.353
FBgn0011236	ken	1.87652	6.07607	14.6389	1.256e-07	2.24505e-05	8.32738
FBgn0051973	Cda5	3.6584	4.75839	14.6071	1.28014e-07	2.25006e-05	8.3036
FBgn0028886	CG15279	5.67634	3.92315	16.9535	3.45356e-08	9.33878e-06	8.29133
FBgn0027280	orion	1.93704	6.82427	14.4749	1.38615e-07	2.39644e-05	8.17993
FBgn0000157	Dll	-2.3555	5.53835	-14.3456	1.49918e-07	2.50257e-05	8.14507
FBgn0053542	upd3	5.82436	4.1189	15.8898	6.11554e-08	1.329e-05	8.07541
FBgn0004397	Vinc	1.67865	7.18262	14.299	1.54245e-07	2.50257e-05	8.05675
FBgn0004956	upd1	3.93956	4.77368	14.3013	1.54029e-07	2.50257e-05	8.04574
FBgn0034583	CG10527	3.71055	4.98293	14.3068	1.53509e-07	2.50257e-05	8.02661
FBgn0012034	AcCoAS	2.60504	4.40684	14.1661	1.67346e-07	2.63408e-05	8.00104
FBgn0028527	CG18507	2.07954	6.3586	14.135	1.70594e-07	2.64571e-05	7.98605
FBgn0030904	upd2	6.64266	2.93907	18.5166	1.58157e-08	7.25183e-06	7.92452
FBgn0030052	CG12065	2.4615	5.39614	13.9181	1.95228e-07	2.94125e-05	7.90107
FBgn0261565	Lmpt	1.48188	6.461	14.0271	1.82391e-07	2.78768e-05	7.8967
FBgn0262160	CG9932	1.90859	7.54008	13.721	2.21063e-07	3.28356e-05	7.68186
FBgn0052082	IRSp53	1.74582	6.21471	13.6142	2.36626e-07	3.41844e-05	7.65898
FBgn0032666	CG5758	-1.42654	5.14022	-13.631	2.34099e-07	3.41844e-05	7.6359
FBgn0262579	Sarm	1.6941	7.12967	13.4797	2.57971e-07	3.58671e-05	7.52209
FBgn0032805	CG10337	2.80308	3.70162	13.4766	2.58477e-07	3.58671e-05	7.48743
FBgn0036899	tey	-1.74582	4.22181	-13.1478	3.2032e-07	4.22661e-05	7.41134
FBgn0030494	Cpr12A	-2.54007	4.21194	-12.9352	3.68947e-07	4.63205e-05	7.27723
FBgn0037623	CG9801	1.62582	5.44799	12.9929	3.54981e-07	4.5104e-05	7.25808
FBgn0033942	Cpr51A	2.96476	4.90052	12.9046	3.76603e-07	4.67253e-05	7.22108
FBgn0039131	CG12268	2.64123	5.10415	12.8475	3.91348e-07	4.79902e-05	7.20095
FBgn0266046	asRNA:bsAS	-2.77561	2.71078	-12.9974	3.53934e-07	4.5104e-05	7.17721
FBgn0262111	f	3.82828	2.11445	13.1464	3.20623e-07	4.22661e-05	7.13562
FBgn0001319	kn	-2.81901	3.14732	-12.7185	4.27034e-07	5.00389e-05	7.10395
FBgn0028490	CG31705	1.74518	4.42324	12.6878	4.36067e-07	5.05358e-05	7.09599
FBgn0264953	Piezo	1.80691	7.57471	12.8239	3.97621e-07	4.8199e-05	7.06938
FBgn0011274	Dif	4.49664	3.65571	13.4853	2.5704e-07	3.58671e-05	7.05045
FBgn0000075	amd	1.72283	4.32178	12.5987	4.63459e-07	5.09546e-05	7.0477
FBgn0262139	trh	-1.73668	4.70812	-12.5975	4.63839e-07	5.09546e-05	7.0376
FBgn0028473	Non1	1.19938	9.32425	12.7783	4.10054e-07	4.91413e-05	7.02034
FBgn0002306	sas	1.52019	8.77411	12.7255	4.25022e-07	5.00389e-05	6.98271
FBgn0038721	subdued	1.86986	5.48378	12.6029	4.62128e-07	5.09546e-05	6.98044
FBgn0010470	Fkbp14	-1.84332	7.04334	-12.671	4.41082e-07	5.05614e-05	6.9537
FBgn0001258	Ldh	2.00338	5.12404	12.4802	5.0287e-07	5.46153e-05	6.93716
FBgn0029863	CG3823	-2.58182	2.99037	-12.4311	5.20248e-07	5.48654e-05	6.93653
FBgn0036433	CG9628	-1.3442	6.0045	-12.6121	4.59206e-07	5.09546e-05	6.92258
FBgn0038676	CG6026	5.26447	3.24224	13.3235	2.8546e-07	3.85957e-05	6.8512
FBgn0005660	Ets21C	5.59351	3.4833	13.3476	2.81023e-07	3.84892e-05	6.85038
FBgn0038727	CG7432	3.24774	4.42325	12.3572	5.47742e-07	5.66322e-05	6.83814
FBgn0033785	Sans	-1.62666	5.22491	-12.397	5.32731e-07	5.56256e-05	6.82415
FBgn0039464	CG6330	3.09508	3.83881	12.2944	5.72333e-07	5.80367e-05	6.81948
FBgn0027596	Kank	1.71489	7.22236	12.4635	5.0871e-07	5.46153e-05	6.81877
FBgn0264442	ab	1.57618	8.76031	12.4522	5.12698e-07	5.46153e-05	6.78531
FBgn0004360	Wnt2	-2.41519	4.95333	-12.2429	5.93422e-07	5.90398e-05	6.76784
FBgn0020300	geko	-1.88569	4.21488	-12.1732	6.2332e-07	6.14349e-05	6.74775
FBgn0041184	Socs36E	2.60445	8.18087	12.3403	5.54212e-07	5.67449e-05	6.70949
FBgn0283427	FASN1	1.93211	7.86722	12.2656	5.84024e-07	5.86582e-05	6.66041
FBgn0030048	CG12112	1.6934	4.98007	12.0875	6.62375e-07	6.40863e-05	6.6381
FBgn0036369	CG10089	2.52149	2.51362	12.0277	6.9124e-07	6.58606e-05	6.6119
FBgn0033853	NADK	1.78101	6.3833	12.1181	6.48131e-07	6.32888e-05	6.55622
FBgn0264574	Glut1	-1.42103	4.40062	-12.0238	6.93204e-07	6.58606e-05	6.54963
FBgn0035510	Cpr64Aa	1.66974	4.3274	11.887	7.64845e-07	7.1381e-05	6.53268
FBgn0031089	aspr	6.08309	2.90364	14.2303	1.60874e-07	2.57058e-05	6.4582
FBgn0031170	Abca3	2.55252	4.4795	11.741	8.50426e-07	7.53663e-05	6.44383
FBgn0264711	CG43980	-1.19841	5.83583	-11.8607	7.79522e-07	7.21126e-05	6.38577
FBgn0016078	wun	2.19728	5.72371	11.7131	8.67924e-07	7.6276e-05	6.29854
FBgn0266719	stac	1.30564	6.82047	11.7716	8.31628e-07	7.53663e-05	6.29705
FBgn0038070	CG6753	4.61659	2.51936	11.9967	7.06788e-07	6.65517e-05	6.29298
FBgn0010246	Myo61F	1.29578	6.66448	11.7534	8.42736e-07	7.53663e-05	6.2811
FBgn0034194	CG15611	1.94541	5.78414	11.6266	9.24893e-07	7.88604e-05	6.27426
FBgn0260442	rhea	1.38661	8.06272	11.7677	8.34019e-07	7.53663e-05	6.26975
FBgn0036663	CG9674	1.13498	7.79318	11.7491	8.45383e-07	7.53663e-05	6.26279
FBgn0036463	Reck	-1.33483	5.10166	-11.5795	9.57604e-07	8.01499e-05	6.20841
FBgn0031049	Sec61gamma	-1.29726	6.67071	-11.6506	9.08679e-07	7.86721e-05	6.2061
FBgn0264357	SNF4Agamma	1.16911	6.92339	11.6484	9.10107e-07	7.86721e-05	6.19639
FBgn0263934	esn	-1.53665	6.46247	-11.6231	9.27242e-07	7.88604e-05	6.18379
FBgn0260653	serp	1.10912	9.8203	11.6098	9.36359e-07	7.89987e-05	6.14613
FBgn0261561	CG42675	2.66113	3.53418	11.3282	1.15521e-06	9.37144e-05	6.14313
FBgn0038455	CG14907	1.94518	3.77645	11.2955	1.18407e-06	9.46001e-05	6.12703
FBgn0030617	CG9095	2.11822	4.85684	11.3422	1.14311e-06	9.34516e-05	6.11129
FBgn0287234	slf	3.15935	5.07314	11.2731	1.20437e-06	9.5032e-05	6.09906
FBgn0030310	PGRP-SA	5.42348	2.95754	13.0094	3.51104e-07	4.5104e-05	6.09148
FBgn0030569	CG9411	4.20967	3.72689	11.2386	1.23629e-06	9.6388e-05	6.07696
FBgn0035193	CG9192	2.87432	3.38843	11.2244	1.24967e-06	9.6388e-05	6.0712
FBgn0034094	Tsf3	3.59983	3.45596	11.3061	1.17463e-06	9.45622e-05	6.04736
FBgn0000180	bib	-1.28212	5.54655	-11.39	1.10278e-06	9.08587e-05	6.02663
FBgn0046763	peg	-1.30218	7.19529	-11.4197	1.07848e-06	8.9556e-05	6.00545
FBgn0032587	CG5953	3.15694	3.45446	11.1532	1.31936e-06	9.93855e-05	6.00522
FBgn0037853	CG14696	2.29634	4.585	11.1283	1.34472e-06	0.000100074	6.00013
FBgn0020307	dve	-3.54934	3.88582	-11.1257	1.34748e-06	0.000100074	5.99646
FBgn0001254	ImpE2	-3.39147	6.35044	-11.2696	1.2075e-06	9.5032e-05	5.8771
FBgn0000299	Col4a1	2.01807	7.32258	11.2218	1.25215e-06	9.6388e-05	5.85846
FBgn0033574	Spn47C	1.53072	5.21609	11.075	1.40093e-06	0.000103316	5.84757
FBgn0035346	CG1146	2.20841	6.3655	11.1891	1.2837e-06	9.7854e-05	5.84483
FBgn0034530	Rcd6	1.4591	4.38021	10.9651	1.52504e-06	0.00010867	5.83558
FBgn0003089	pip	-1.79457	3.29402	-10.9457	1.54812e-06	0.000109055	5.80764
FBgn0039209	REPTOR	1.55628	6.21031	10.9815	1.50579e-06	0.0001082	5.72148
FBgn0030159	CG9689	1.99615	6.67683	11.0627	1.41423e-06	0.000103573	5.7198
FBgn0267824	PRAS40	1.2043	6.23976	10.9794	1.5082e-06	0.0001082	5.70149
FBgn0003423	slgA	-1.13422	7.52623	-11.0288	1.45166e-06	0.00010558	5.69135
FBgn0033177	CG11141	1.2566	5.79502	10.9432	1.55113e-06	0.000109055	5.67393
FBgn0030941	wgn	-1.32299	5.07738	-10.7355	1.8253e-06	0.000125906	5.5971
FBgn0015773	NetA	-2.52818	1.87207	-10.5782	2.0686e-06	0.000136346	5.57701
FBgn0011674	insc	2.57752	5.49746	10.7897	1.74899e-06	0.000122151	5.57637
FBgn0051028	CG31028	1.11967	6.07693	10.7346	1.82663e-06	0.000125906	5.49587
FBgn0243486	rdo	-1.45804	5.46625	-10.7049	1.87007e-06	0.000127577	5.46175
FBgn0039704	neo	-1.8495	6.67022	-10.7016	1.87506e-06	0.000127577	5.41952
FBgn0039323	CG10559	3.2121	2.67107	10.6698	1.92295e-06	0.000129996	5.3968
FBgn0085424	nub	-1.37191	6.86535	-10.6586	1.94006e-06	0.000130318	5.38635
FBgn0004657	mys	1.18884	8.89004	10.6357	1.9757e-06	0.000131872	5.34999
FBgn0000320	eya	-1.75667	3.28881	-10.2508	2.69805e-06	0.000170381	5.309
FBgn0250867	CG42238	-1.40003	5.78481	-10.4501	2.29315e-06	0.000149281	5.26377
FBgn0032350	CG6287	-1.28271	4.68233	-10.4395	2.31303e-06	0.000149652	5.26246
FBgn0051869	CG31869	1.19652	6.87578	10.5122	2.18113e-06	0.000142871	5.25399
FBgn0037410	Osi2	2.12657	3.72229	10.2373	2.72811e-06	0.000171254	5.24384
FBgn0000061	al	-1.87645	4.06467	-10.2155	2.7776e-06	0.000172309	5.22403
FBgn0011746	ana	-4.06335	1.79803	-10.5947	2.04141e-06	0.000135401	5.22199
FBgn0265011	Np	-1.35978	4.98456	-10.3544	2.47843e-06	0.000159375	5.19206
FBgn0027600	obst-B	1.43476	5.58961	10.3403	2.5072e-06	0.000160248	5.18469
FBgn0038419	CG14879	2.92075	3.11556	10.1664	2.89267e-06	0.000176336	5.15648
FBgn0085354	CG34325	2.58295	3.63367	10.0173	3.27516e-06	0.00019621	5.11973
FBgn0004394	pdm2	-1.16372	4.56356	-10.1717	2.87986e-06	0.000176336	5.10296
FBgn0259986	nab	-2.31787	4.46077	-9.98202	3.37377e-06	0.000196573	5.09502
FBgn0052499	Cda4	1.0491	8.05147	10.2992	2.59279e-06	0.00016472	5.06248
FBgn0287864	hbs	-1.21757	5.22176	-10.1864	2.84505e-06	0.000175462	5.05325
FBgn0052311	zormin	1.67825	7.29704	10.2202	2.76667e-06	0.000172309	5.03178
FBgn0054057	CG34057	1.34359	4.49475	9.98345	3.36972e-06	0.000196573	4.97662
FBgn0259977	Tdc1	6.93943	3.65651	11.1829	1.28975e-06	9.7854e-05	4.95979
FBgn0243516	Vrp1	1.49225	5.6389	10.073	3.12606e-06	0.000189468	4.93549
FBgn0030958	CR6900	4.45561	2.92359	9.99744	3.33032e-06	0.00019621	4.93381
FBgn0038682	CG5835	1.96383	2.94025	9.7912	3.96642e-06	0.000222499	4.92373
FBgn0028515	EndoGI	1.17846	6.68623	10.059	3.1629e-06	0.000190605	4.8782
FBgn0031011	CG8034	1.40943	7.19069	10.0029	3.31509e-06	0.00019621	4.81653
FBgn0014141	cher	1.38703	9.72612	10.0093	3.29742e-06	0.00019621	4.80275
FBgn0033875	CG6357	1.87141	2.87824	9.69867	4.2943e-06	0.000237108	4.77752
FBgn0004133	blow	0.991047	7.17083	9.95064	3.46414e-06	0.00020073	4.76498
FBgn0026263	bip1	-1.12012	5.37756	-9.87207	3.7023e-06	0.000212198	4.76094
FBgn0000422	Ddc	4.31187	2.90252	9.54437	4.90951e-06	0.00025687	4.71673
FBgn0261560	Thor	2.36794	3.41264	9.52172	5.00773e-06	0.00025888	4.70734
FBgn0033919	CG8547	2.25155	7.46291	9.84889	3.77598e-06	0.000214981	4.69678
FBgn0039594	snu	1.24369	6.83895	9.84191	3.79847e-06	0.000214981	4.68406
FBgn0034639	CG15673	3.42002	1.25101	9.83773	3.81201e-06	0.000214981	4.67606
FBgn0026378	Rep	1.5183	5.65608	9.75152	4.10351e-06	0.000228971	4.66098
FBgn0032899	CG9338	3.43629	4.17443	9.44831	5.34116e-06	0.000272115	4.6359
FBgn0040942	CG12643	2.15908	4.4392	9.47533	5.21566e-06	0.000267011	4.63436
FBgn0038017	CG4115	1.72424	4.52306	9.55308	4.87234e-06	0.00025687	4.62286
FBgn0026077	Gasp	0.968628	7.56405	9.71485	4.23488e-06	0.000235058	4.54805
FBgn0033134	Tsp42El	4.16262	2.98632	9.66728	4.41225e-06	0.000242352	4.54591
FBgn0035398	Cht7	1.4691	6.12693	9.54234	4.91822e-06	0.00025687	4.51324
FBgn0028546	ics	0.972936	6.80628	9.65715	4.45108e-06	0.000243218	4.50742
FBgn0035501	CG1299	1.9824	4.58117	9.35545	5.79841e-06	0.000285125	4.50035
FBgn0037664	CG8420	-1.4219	2.71278	-9.38585	5.64415e-06	0.00028077	4.4937
FBgn0032482	Pect	1.18735	5.84821	9.58123	4.75423e-06	0.000255806	4.47971
FBgn0037099	CG7173	1.26916	4.28151	9.40073	5.57032e-06	0.000279736	4.47449
FBgn0038610	CG7675	-1.14203	6.29926	-9.62017	4.59596e-06	0.00024984	4.46688
FBgn0005659	Ets98B	1.60928	4.54557	9.34225	5.86688e-06	0.000285125	4.4538
FBgn0041182	Tep2	1.2262	6.81163	9.59767	4.68669e-06	0.000253466	4.45198
FBgn0031959	spz3	1.20144	4.78371	9.37464	5.7005e-06	0.000282242	4.42614
FBgn0016075	vkg	1.93405	6.72148	9.53625	4.94449e-06	0.00025687	4.42547
FBgn0000261	Cat	-1.1853	7.81123	-9.55391	4.86881e-06	0.00025687	4.3872
FBgn0265512	mlt	1.54703	4.78507	9.3458	5.84838e-06	0.000285125	4.38682
FBgn0086346	ALiX	0.885682	7.8979	9.53648	4.94351e-06	0.00025687	4.37058
FBgn0015371	chn	1.18201	7.94426	9.47736	5.20638e-06	0.000267011	4.31991
FBgn0035539	slow	1.43845	7.00967	9.43439	5.40713e-06	0.00027284	4.30108
FBgn0034723	CG13506	0.897906	7.08712	9.43548	5.40192e-06	0.00027284	4.29092
FBgn0267635	lncRNA:CR45973	2.30714	3.35291	8.99672	8.01557e-06	0.000370755	4.24159
FBgn0000451	ect	3.59224	0.907899	9.55476	4.86521e-06	0.00025687	4.23531
FBgn0051005	qless	1.88923	4.67775	9.14289	7.01598e-06	0.000327392	4.23441
FBgn0001149	GstD1	1.16532	8.43963	9.3938	5.60458e-06	0.000280123	4.23437
FBgn0004108	Nrt	-1.33342	5.97664	-9.32577	5.95351e-06	0.000288008	4.21106
FBgn0032614	CG13284	2.37817	1.27293	8.95046	8.36377e-06	0.000381837	4.19924
FBgn0051157	CG31157	-4.56424	0.840765	-9.91425	3.57228e-06	0.000205865	4.19278
FBgn0085446	CG34417	1.24014	9.12281	9.34834	5.83517e-06	0.000285125	4.19112
FBgn0046685	Wsck	0.97331	6.84793	9.30979	6.0389e-06	0.000289483	4.18066
FBgn0263132	Cht6	1.6186	7.5721	9.31621	6.00447e-06	0.000289147	4.17129
FBgn0035522	CG1273	-1.93022	2.91941	-9.12561	7.12666e-06	0.000331091	4.14408
FBgn0054056	CG34056	1.03239	5.29773	9.16312	6.88878e-06	0.000324326	4.13533
FBgn0267798	lncRNA:CR46123	1.90856	4.08153	8.93737	8.4653e-06	0.000384806	4.12911
FBgn0052447	CG32447	-2.4728	6.62342	-9.20542	6.63092e-06	0.000314999	4.10309
FBgn0003117	pnr	-0.946036	5.56583	-9.14646	6.9933e-06	0.000327392	4.08651
FBgn0038919	Qsox2	1.37658	5.40647	8.96188	8.27625e-06	0.000379484	4.07227
FBgn0039226	Ude	4.51752	3.45604	9.23469	6.45871e-06	0.000308206	4.02906
FBgn0051729	CG31729	0.926683	7.39391	9.16495	6.87735e-06	0.000324326	4.02286
FBgn0023507	D2hgdh	2.18797	3.82326	8.73144	1.02543e-05	0.000439603	4.00784
FBgn0087011	CG41520	2.12995	4.41585	8.89229	8.82538e-06	0.000396053	4.00644
FBgn0035767	Cln7	-1.31434	4.68588	-8.96545	8.24917e-06	0.000379484	3.98434
FBgn0032156	CG13124	2.29314	4.36876	8.73837	1.01878e-05	0.000438532	3.97508
FBgn0025525	bab2	-1.31898	5.02064	-8.91067	8.67655e-06	0.000392717	3.89079
FBgn0031717	Oscillin	-1.25294	4.93133	-8.89964	8.76556e-06	0.000395049	3.88727
FBgn0039203	CG13618	3.14628	1.71226	8.61041	1.1497e-05	0.000475481	3.86095
FBgn0015714	Cyp6a17	2.45138	2.90088	8.57919	1.18439e-05	0.000486014	3.85988
FBgn0033174	CG11125	1.35835	4.84751	8.69479	1.06143e-05	0.00044955	3.79658
FBgn0265137	Spn42Da	1.15934	6.07079	8.8484	9.19222e-06	0.000405197	3.76566
FBgn0028956	mthl3	0.90658	7.10828	8.87762	8.9462e-06	0.000399774	3.75517
FBgn0035023	ITP	0.933733	6.52596	8.84501	9.22126e-06	0.000405197	3.7502
FBgn0004865	Eip78C	-2.84982	3.05527	-8.72176	1.03481e-05	0.000441824	3.74639
FBgn0004396	CrebA	-1.22678	6.78369	-8.86523	9.04962e-06	0.000402689	3.73582
FBgn0026562	SPARC	1.01387	7.68969	8.85748	9.11503e-06	0.000403896	3.71904
FBgn0040600	CG13631	3.24289	2.92487	8.44576	1.34611e-05	0.000541835	3.68502
FBgn0263773	fok	-1.36544	4.47043	-8.61554	1.14412e-05	0.000475034	3.67984
FBgn0034438	CG9416	-1.9982	5.0921	-8.76038	9.97954e-06	0.00043293	3.67824
FBgn0086357	Sec61alpha	-0.851684	9.0813	-8.78607	9.74231e-06	0.000426317	3.64115
FBgn0045761	CHKov1	-0.927466	6.45299	-8.75642	1.00166e-05	0.00043293	3.64048
FBgn0037472	CG10098	0.871208	6.29679	8.75878	9.99447e-06	0.00043293	3.63616
FBgn0035715	Ist1	0.966078	6.01783	8.66859	1.08802e-05	0.000457141	3.58487
FBgn0000119	arr	-1.09073	8.68309	-8.71521	1.0412e-05	0.000442763	3.57019
FBgn0261549	rdgA	1.33609	5.96868	8.63684	1.12122e-05	0.000469223	3.56836
FBgn0033668	exp	2.06792	4.44751	8.32164	1.51852e-05	0.000584464	3.56133
FBgn0029167	Hml	3.02218	6.64495	8.59182	1.17022e-05	0.000482077	3.5527
FBgn0000533	ea	2.49428	3.56512	8.23185	1.65832e-05	0.000622373	3.53386
FBgn0000083	AnxB9	0.800642	8.78557	8.68035	1.07599e-05	0.000453896	3.53376
FBgn0002773	Mlc2	1.87411	7.90486	8.55577	1.21116e-05	0.000495072	3.458
FBgn0039479	CG14257	-1.77434	0.436132	-8.1786	1.74787e-05	0.000648747	3.43321
FBgn0011722	Tig	5.75583	6.2847	8.27132	1.5952e-05	0.000607329	3.42267
FBgn0035542	DOR	1.64201	6.19458	8.47758	1.30545e-05	0.000527482	3.41325
FBgn0039527	CG5639	-2.05682	3.12249	-8.33226	1.50286e-05	0.000582422	3.38869
FBgn0030160	CG9691	1.49803	5.12057	8.4051	1.4001e-05	0.000559299	3.38525
FBgn0038804	CG10877	1.54862	4.58166	8.23652	1.65072e-05	0.000622373	3.38402
FBgn0261552	ps	1.37667	8.4103	8.51277	1.26206e-05	0.000513886	3.36575
FBgn0012051	CalpA	0.941315	6.82854	8.48658	1.2942e-05	0.000524947	3.36517
FBgn0053056	CG33056	1.9309	4.14415	8.19446	1.72066e-05	0.000641202	3.35674
FBgn0000084	AnxB10	1.6092	3.14186	8.14743	1.80273e-05	0.000660124	3.34374
FBgn0036677	CG13023	-2.08533	1.06814	-8.06314	1.96079e-05	0.000703351	3.30714
FBgn0036805	Chmp1	1.1778	5.77107	8.3784	1.43685e-05	0.00057181	3.29784
FBgn0036436	CG4914	-1.54957	6.18607	-8.41206	1.3907e-05	0.000557654	3.28752
FBgn0035557	CG11353	2.31257	3.67897	7.97313	2.14654e-05	0.000752074	3.28721
FBgn0263593	Lpin	1.13303	5.97675	8.32897	1.50769e-05	0.000582422	3.26289
FBgn0038349	AOX3	1.43351	5.12191	8.15584	1.78775e-05	0.000659218	3.26229
FBgn0286778	CG46385	2.03845	6.88228	8.33069	1.50516e-05	0.000582422	3.23449
FBgn0086656	shrb	0.849975	7.67727	8.35679	1.46735e-05	0.000581754	3.20533
FBgn0265413	CG44325	1.16798	7.36903	8.34613	1.48267e-05	0.000582422	3.20504
FBgn0040340	TRAM	-0.818924	7.20174	-8.342	1.48865e-05	0.000582422	3.19666
FBgn0034476	Toll-7	-1.20218	8.22992	-8.34102	1.49007e-05	0.000582422	3.18673
FBgn0011828	Pxn	1.99296	5.85031	8.23317	1.65616e-05	0.000622373	3.18576
FBgn0286818	Pdi	-0.878499	10.3487	-8.33208	1.50313e-05	0.000582422	3.17735
FBgn0036318	Wbp2	1.26011	6.28139	8.28232	1.57807e-05	0.000602985	3.16486
FBgn0039402	Vps2	0.924264	5.99087	8.25364	1.62314e-05	0.000615742	3.15202
FBgn0050015	CG30015	0.86114	6.93467	8.29126	1.56433e-05	0.000599904	3.14709
FBgn0027790	GV1	-1.15318	3.75251	-8.12245	1.84807e-05	0.000674385	3.14508
FBgn0038972	CG7054	1.51046	5.58372	8.15174	1.79503e-05	0.000659595	3.12985
FBgn0036740	Vps60	0.885425	6.07469	8.22399	1.67122e-05	0.000624989	3.12148
FBgn0283472	S6k	1.10486	7.68979	8.17552	1.7532e-05	0.000648747	3.01539
FBgn0032694	MESR3	-1.19888	5.3623	-8.04057	2.00567e-05	0.000714586	2.99541
FBgn0029924	CG4586	-2.49983	2.76716	-7.84616	2.44218e-05	0.000830815	2.99422
FBgn0027570	Nep2	-1.07264	5.68678	-8.09931	1.89119e-05	0.00068303	2.97959
FBgn0035157	CG13894	1.87959	3.75678	7.68315	2.889e-05	0.000937459	2.96641
FBgn0020249	stck	0.813273	6.62622	8.1049	1.88066e-05	0.00068303	2.96336
FBgn0015765	p38a	1.1486	4.46819	7.87007	2.38325e-05	0.000816169	2.95442
FBgn0022355	Tsf1	2.97431	5.03625	7.70624	2.82059e-05	0.000930887	2.9432
FBgn0033504	CAP	1.53577	4.49832	7.75873	2.67157e-05	0.000900141	2.93112
FBgn0039844	CG1607	-0.792068	8.48784	-8.10017	1.88955e-05	0.00068303	2.92941
FBgn0030329	prtp	-0.841571	6.9571	-8.05197	1.98285e-05	0.000708854	2.89582
FBgn0030749	AnxB11	0.778607	7.769	8.06503	1.95709e-05	0.000703351	2.89392
FBgn0003130	Poxn	-2.70473	2.09062	-7.5799	3.21795e-05	0.00102527	2.88692
FBgn0033438	Mmp2	0.908173	5.92511	8.03235	2.02227e-05	0.000718077	2.86799
FBgn0264794	lncRNA:CR44024	2.64866	1.32693	7.648	2.99666e-05	0.000963916	2.85527
FBgn0014011	Rac2	1.07909	7.7488	8.02144	2.04455e-05	0.000723553	2.84742
FBgn0035308	CG15822	-1.19642	4.07536	-7.72951	2.75345e-05	0.000918921	2.84514
FBgn0025700	CG5885	-0.856894	8.12512	-8.01212	2.06382e-05	0.000726266	2.83556
FBgn0024238	Fim	0.876326	8.03729	8.01107	2.06599e-05	0.000726266	2.83311
FBgn0037315	Cerk	0.99706	5.74584	7.90316	2.30428e-05	0.000796751	2.82205
FBgn0033252	CG12769	2.54121	2.1318	7.48171	3.56913e-05	0.00111692	2.78037
FBgn0267337	rn	-1.07289	6.5154	-7.92181	2.26104e-05	0.000789566	2.77658
FBgn0036237	viaf	0.984275	6.55253	7.91131	2.28526e-05	0.000792869	2.75738
FBgn0011706	rpr	1.75114	3.85909	7.53504	3.37346e-05	0.00106516	2.75073
FBgn0086711	mol	3.54623	3.03168	7.52838	3.39723e-05	0.00106947	2.72591
FBgn0023529	CG2918	-0.861369	8.28069	-7.9112	2.28553e-05	0.000792869	2.72507
FBgn0035941	CG13313	1.42887	3.41552	7.50382	3.48655e-05	0.00109432	2.71767
FBgn0004507	GlyP	1.05182	7.74236	7.89475	2.32408e-05	0.000800973	2.71576
FBgn0034724	babos	0.892856	6.60276	7.86792	2.3885e-05	0.000816169	2.70113
FBgn0040359	CG11380	2.17928	-0.483317	7.38677	3.94894e-05	0.00121062	2.69649
FBgn0052694	CG32694	1.98063	2.75868	7.37794	3.98646e-05	0.00121859	2.68717
FBgn0011336	Stt3B	-0.78206	8.28587	-7.86673	2.39139e-05	0.000816169	2.67678
FBgn0036678	CG11905	-2.09949	3.97599	-7.64758	2.99796e-05	0.000963916	2.67252
FBgn0038243	CG8066	3.71759	1.82408	7.69886	2.84227e-05	0.000930887	2.64589
FBgn0034399	CG15083	0.985778	6.97149	7.78483	2.60073e-05	0.00087908	2.61205
FBgn0032015	Ostgamma	-0.891288	7.04403	-7.79376	2.57694e-05	0.000873841	2.61191
FBgn0013469	klu	-1.4023	6.08942	-7.73609	2.73478e-05	0.000915586	2.594
FBgn0032140	CG13117	2.57511	1.37653	7.34545	4.12784e-05	0.00124734	2.59328
FBgn0037515	Sp7	2.44508	1.69671	7.28873	4.38807e-05	0.00130156	2.57885
FBgn0036595	CG13046	2.74897	1.54326	7.31616	4.26005e-05	0.00127271	2.55731
FBgn0028380	fal	1.51389	3.94006	7.39943	3.89583e-05	0.00119783	2.55272
FBgn0025360	Optix	-3.27932	0.388348	-7.42707	3.78256e-05	0.00116982	2.55034
FBgn0036690	Ilp8	8.11183	3.48464	7.70006	2.83873e-05	0.000930887	2.53941
FBgn0038603	PKD	0.754873	7.74234	7.73828	2.72858e-05	0.000915586	2.53705
FBgn0037536	CG2698	0.735236	7.27274	7.71636	2.79116e-05	0.000928568	2.52361
FBgn0036846	MESR6	-0.970601	5.98459	-7.65945	2.96112e-05	0.000957914	2.50579
FBgn0003174	pwn	0.745445	7.29101	7.69127	2.86472e-05	0.00093245	2.49972
FBgn0250907	Cht10	-1.09501	9.88874	-7.70207	2.83282e-05	0.000930887	2.49579
FBgn0014020	Rho1	0.775665	8.84059	7.70284	2.83054e-05	0.000930887	2.49393
FBgn0011016	SsRbeta	-0.937788	8.0726	-7.69508	2.85345e-05	0.000931654	2.4875
FBgn0011202	dia	0.835711	7.15258	7.61999	3.0856e-05	0.000989081	2.42193
FBgn0086347	Myo31DF	0.935257	7.83315	7.6049	3.13468e-05	0.00100177	2.38795
FBgn0032897	CG9336	3.38387	5.31896	7.21718	4.74222e-05	0.00139308	2.36169
FBgn0004885	tok	-0.772937	8.48823	-7.57696	3.22788e-05	0.00102534	2.35348
FBgn0016930	Dyrk2	-1.12413	6.456	-7.54686	3.33169e-05	0.00105513	2.34743
FBgn0038492	Mur89F	5.03878	3.1505	7.06948	5.57629e-05	0.00158511	2.34686
FBgn0040238	Best1	1.33383	5.89054	7.47787	3.5837e-05	0.00111816	2.34094
FBgn0032693	Cyp310a1	-1.98902	3.94436	-7.1123	5.31904e-05	0.00152488	2.32585
FBgn0085407	Pvf3	1.64957	4.03618	7.3345	4.17675e-05	0.00125208	2.30122
FBgn0014033	Sr-CI	2.77711	3.34108	7.02269	5.87297e-05	0.00162563	2.27002
FBgn0030763	CG9782	1.08309	4.74872	7.20109	4.82609e-05	0.00141378	2.2319
FBgn0052091	CG32091	1.14633	4.69534	7.28755	4.39367e-05	0.00130156	2.20877
FBgn0027580	PCB	1.67122	6.36997	7.3529	4.09494e-05	0.00124095	2.20528
FBgn0035430	CG12009	-1.30912	3.77667	-7.11742	5.28919e-05	0.00152404	2.20482
FBgn0267795	Frl	1.02217	7.53573	7.43463	3.75221e-05	0.00116385	2.19962
FBgn0000635	Fas2	0.808818	9.22713	7.43712	3.74228e-05	0.00116385	2.1946
FBgn0033926	Arc1	2.29743	4.81689	7.10859	5.34086e-05	0.00152488	2.18948
FBgn0052412	QC	1.3042	3.95258	7.10704	5.34996e-05	0.00152488	2.18831
FBgn0038476	kuk	-0.747755	8.82509	-7.42317	3.79834e-05	0.00117126	2.17808
FBgn0030598	CG9503	0.86329	4.43284	7.2707	4.47449e-05	0.00132179	2.13947
FBgn0034705	CG11170	-1.21702	3.73742	-7.05091	5.69198e-05	0.00159848	2.12949
FBgn0014073	Tie	1.11577	5.06103	7.18455	4.91398e-05	0.00142763	2.11548
FBgn0005613	Sox15	0.722997	7.70488	7.35694	4.07723e-05	0.00123915	2.10999
FBgn0028327	l(1)G0320	-0.748028	8.56195	-7.36176	4.05621e-05	0.00123632	2.10734
FBgn0263109	CG43366	-0.997969	4.5385	-7.17795	4.94956e-05	0.00143401	2.10732
FBgn0003137	Ppn	-1.13664	9.43335	-7.33439	4.17723e-05	0.00125208	2.07697
FBgn0020521	pio	-0.91882	9.54284	-7.33397	4.17915e-05	0.00125208	2.0764
FBgn0003326	sca	-0.910151	5.16528	-7.18608	4.9058e-05	0.00142763	2.04409
FBgn0085438	CG34409	1.45635	2.9951	6.84214	7.19027e-05	0.0018816	2.03814
FBgn0038679	CG6040	0.675936	7.30363	7.28802	4.39144e-05	0.00130156	2.03387
FBgn0034145	CG5065	-1.19818	3.21622	-7.0668	5.59278e-05	0.00158552	2.02561
FBgn0034797	nahoda	0.979418	7.54835	7.26505	4.50195e-05	0.00132619	2.01007
FBgn0033980	Cyp6a20	6.82613	1.09363	8.63074	1.12772e-05	0.000470078	1.97141
FBgn0003319	Sb	-1.8725	4.1354	-7.06104	5.62858e-05	0.00158714	1.97113
FBgn0260746	Ect3	2.49802	1.31672	6.70296	8.42616e-05	0.00210117	1.96592
FBgn0039430	CG5455	1.80285	2.73215	6.70563	8.40036e-05	0.00210117	1.94003
FBgn0052475	mthl8	2.17082	3.59683	6.80052	7.53771e-05	0.00194359	1.93589
FBgn0039249	CG11168	1.08289	4.96845	7.04978	5.69912e-05	0.00159848	1.93526
FBgn0026239	gukh	-0.860058	7.28561	-7.19745	4.84529e-05	0.00141547	1.93061
FBgn0022160	Gpo1	1.30744	4.14517	6.7824	7.69471e-05	0.00197441	1.91517
FBgn0261983	l(2)gd1	0.88829	5.1992	7.06261	5.61877e-05	0.00158714	1.91346
FBgn0034335	GstE1	2.00119	3.26912	6.66827	8.76906e-05	0.0021529	1.88278
FBgn0262108	lncRNA:CR42861	-1.67473	2.83933	-6.66736	8.77818e-05	0.0021529	1.87838
FBgn0030799	CG4872	1.78848	3.03771	6.69587	8.49502e-05	0.00211294	1.8765
FBgn0028430	He	2.56272	1.74156	6.62742	9.19242e-05	0.00223371	1.87399
FBgn0035199	tfc	1.17236	4.85027	6.94076	6.43481e-05	0.00173116	1.86948
FBgn0020414	Idgf3	2.64816	3.24189	6.62107	9.26027e-05	0.00224503	1.85229
FBgn0036287	CG10663	-1.40146	2.36512	-6.70279	8.42779e-05	0.00210117	1.84312
FBgn0035844	CG13676	0.918406	8.14776	7.12044	5.27164e-05	0.00152314	1.82506
FBgn0031260	Spp	-0.836828	7.14777	-7.10795	5.34458e-05	0.00152488	1.82479
FBgn0001255	ImpE3	-2.20061	3.85339	-7.0083	5.96762e-05	0.0016475	1.79335
FBgn0037181	CG11370	2.46577	4.28495	6.58842	9.6176e-05	0.00230516	1.7911
FBgn0037665	St2	-2.30067	0.567578	-6.72697	8.19739e-05	0.00206817	1.74662
FBgn0286204	ich	2.26792	1.35296	6.54523	0.000101135	0.00240761	1.74458
FBgn0036302	sowah	0.840723	5.42598	6.93793	6.45527e-05	0.00173225	1.73937
FBgn0260632	dl	1.19711	5.71445	6.94214	6.42489e-05	0.00173116	1.73271
FBgn0003514	sqh	0.788662	8.409	7.03029	5.82362e-05	0.00162563	1.71778
FBgn0053196	dpy	1.42063	10.0368	7.0287	5.83392e-05	0.00162563	1.71724
FBgn0004646	ogre	-0.77296	9.3396	-7.02428	5.86258e-05	0.00162563	1.71194
FBgn0039852	nyo	-0.747454	6.09936	-6.99265	6.07247e-05	0.00167207	1.69874
FBgn0020386	Pdk1	-1.11618	6.85441	-6.97888	6.16641e-05	0.00168912	1.68123
FBgn0039728	CG7896	-0.733521	7.20216	-6.97539	6.19047e-05	0.00169131	1.66371
FBgn0012037	Ance	-0.989887	9.79343	-6.98244	6.14198e-05	0.00168681	1.66234
FBgn0028984	Spn88Ea	0.734197	6.9495	6.96686	6.24971e-05	0.00170309	1.6559
FBgn0004876	cdi	0.738574	6.93657	6.96206	6.28333e-05	0.00170783	1.65564
FBgn0032699	CG10383	1.52233	3.85473	6.60132	9.47467e-05	0.00227693	1.65256
FBgn0041342	Pcyt1	0.881471	6.56842	6.94379	6.41305e-05	0.00173116	1.6438
FBgn0015774	NetB	-1.44586	5.96581	-6.88821	6.82601e-05	0.00181328	1.63421
FBgn0261341	verm	0.925802	10.3612	6.94858	6.37874e-05	0.00172931	1.62209
FBgn0001224	Hsp23	-1.48557	9.70713	-6.92841	6.52453e-05	0.00174639	1.59801
FBgn0261649	tinc	-0.929429	6.18378	-6.90158	6.72402e-05	0.00179069	1.59602
FBgn0053993	Egfrap	-1.17859	4.33175	-6.70956	8.36252e-05	0.00209979	1.58333
FBgn0029506	Tsp42Ee	0.875139	8.38436	6.90268	6.71576e-05	0.00179069	1.56534
FBgn0039807	CG15546	1.28852	2.24829	6.61353	9.34151e-05	0.00225953	1.55658
FBgn0046258	CG12880	0.950095	6.20298	6.87948	6.8934e-05	0.001822	1.55587
FBgn0037856	Leash	0.99561	6.23921	6.84995	7.12711e-05	0.00186971	1.55285
FBgn0032405	firl	2.01665	2.26123	6.41959	0.000117219	0.00272289	1.54566
FBgn0034753	CG2852	-0.963411	9.82784	-6.8813	6.87932e-05	0.001822	1.54059
FBgn0001098	Gdh	0.800399	9.327	6.87391	6.93688e-05	0.00182891	1.52983
FBgn0027598	cindr	0.887715	7.58997	6.85721	7.06884e-05	0.00185905	1.51232
FBgn0038110	CG8031	-0.842071	6.07325	-6.81081	7.45018e-05	0.00193046	1.50837
FBgn0032685	CG10211	1.06132	5.81992	6.77506	7.75932e-05	0.00197656	1.49873
FBgn0032330	Samuel	-1.07476	6.0938	-6.77817	7.73185e-05	0.00197656	1.48777
FBgn0000395	cv-2	1.2646	6.74308	6.82679	7.31633e-05	0.00190941	1.48502
FBgn0051370	CG31370	3.71647	0.998622	6.57355	9.78532e-05	0.00233475	1.47975
FBgn0031468	CG2975	1.31782	2.76624	6.37394	0.000123736	0.0028245	1.47898
FBgn0031675	CG9121	-2.08877	2.0064	-6.2673	0.000140549	0.00310741	1.47385
FBgn0002645	Map205	0.709087	9.35637	6.82481	7.33276e-05	0.00190941	1.47092
FBgn0061492	loj	-0.724725	6.25218	-6.77579	7.75281e-05	0.00197656	1.46688
FBgn0051092	LpR2	-0.745611	7.75096	-6.80446	7.50407e-05	0.00193965	1.44871
FBgn0027509	TBCD	0.693766	6.85763	6.78602	7.66304e-05	0.00197108	1.44685
FBgn0027552	CG10863	2.02826	3.41532	6.23906	0.000145407	0.00318145	1.42889
FBgn0266441	CG45071	0.710005	6.59168	6.74649	8.01636e-05	0.00202856	1.42276
FBgn0034858	eIF2Bdelta	-0.746148	5.65942	-6.68094	8.64201e-05	0.00214444	1.41788
FBgn0003975	vg	-0.899646	7.31342	-6.76907	7.81243e-05	0.0019853	1.41702
FBgn0030828	CG5162	3.01663	2.94962	6.24341	0.000144647	0.00317141	1.39389
FBgn0266918	CG32486	0.748859	6.32225	6.72198	8.24438e-05	0.00207506	1.38719
FBgn0020416	Idgf1	2.02433	2.08584	6.19829	0.000152746	0.00332288	1.38347
FBgn0013718	nuf	0.67757	7.41042	6.74597	8.02113e-05	0.00202856	1.3812
FBgn0032225	CG5022	2.87296	1.94996	6.19427	0.00015349	0.00332383	1.37949
FBgn0029814	CG15765	-2.23147	0.556712	-6.18838	0.000154589	0.00333068	1.37086
FBgn0263038	CG43333	1.71212	1.95849	6.25501	0.000142641	0.00314049	1.36633
FBgn0015872	Drip	0.962346	5.84509	6.67578	8.69352e-05	0.00214712	1.35815
FBgn0033777	CG17574	0.896407	4.53301	6.51844	0.000104351	0.00246746	1.35647
FBgn0262801	twr	-0.78517	5.32228	-6.60721	9.4102e-05	0.00227094	1.35347
FBgn0015904	ara	-0.893695	6.17993	-6.67845	8.66685e-05	0.00214555	1.34363
FBgn0037487	thw	3.18315	2.49411	6.14636	0.000162682	0.00344507	1.33653
FBgn0032803	CG13082	-1.89633	2.83298	-6.31516	0.000132714	0.00295803	1.32888
FBgn0052528	parvin	0.787035	6.76225	6.66194	8.83325e-05	0.0021543	1.29992
FBgn0001217	Hsc70-2	-4.49731	2.0166	-6.11977	0.000168039	0.00351616	1.29909
FBgn0014868	Ost48	-0.659435	7.6145	-6.67	8.7516e-05	0.0021529	1.28671
FBgn0015011	AhcyL2	2.18394	2.68087	6.13005	0.000165946	0.00349277	1.28101
FBgn0036666	TSG101	0.834262	5.65274	6.58247	9.68436e-05	0.0023159	1.27146
FBgn0010113	hdc	0.826518	10.4797	6.66077	8.84515e-05	0.0021543	1.27043
FBgn0004197	Ser	-0.847529	8.70174	-6.661	8.84278e-05	0.0021543	1.26962
FBgn0040279	Osi14	2.33498	2.80578	6.09924	0.000172308	0.00357005	1.2531
FBgn0032889	CG9331	-0.886752	6.50109	-6.601	9.4782e-05	0.00227693	1.2433
FBgn0037999	CG4860	0.836133	4.68558	6.40287	0.000119561	0.00275905	1.24137
FBgn0034391	CG15080	3.00334	1.77874	6.15419	0.000161139	0.00342487	1.20062
FBgn0002567	Rab32	-1.36013	2.7587	-6.1691	0.000158247	0.00337829	1.19836
FBgn0029771	CG12730	0.74239	5.01727	6.46161	0.00011155	0.00262005	1.1981
FBgn0028540	CG9008	-1.36432	3.96366	-6.1883	0.000154604	0.00333068	1.18961
FBgn0265187	Fatp2	-1.33412	2.90319	-6.14132	0.000163683	0.00345932	1.18342
FBgn0030051	spirit	-2.07175	1.27652	-6.10396	0.000171318	0.00355653	1.16342
FBgn0013305	Nmda1	0.852612	6.59663	6.53936	0.000101831	0.00241327	1.14565
FBgn0283437	PPO1	2.04254	6.17732	6.31366	0.000132952	0.00295803	1.13951
FBgn0031885	Mnn1	-0.78464	6.77305	-6.54132	0.000101598	0.00241319	1.13543
FBgn0046687	Tre1	0.937087	4.38975	6.35388	0.000126722	0.0028802	1.12331
FBgn0032452	CG15484	1.84812	2.5377	5.95384	0.000206129	0.00405567	1.10948
FBgn0014380	RhoL	0.854696	4.41816	6.34299	0.000128377	0.00289286	1.10292
FBgn0004592	Eig71Ee	-2.69251	0.69053	-5.93392	0.000211299	0.0041266	1.07674
FBgn0032362	spz4	3.05989	0.142734	6.06321	0.000180087	0.00370214	1.07224
FBgn0003377	Sgs7	-2.08796	2.25562	-5.96512	0.000203263	0.00401425	1.0712
FBgn0029791	AdamTS-B	0.830758	6.15507	6.41343	0.000118075	0.00273075	1.06228
FBgn0035461	ntc	1.37107	3.42772	6.11784	0.000168437	0.0035175	1.06123
FBgn0267910	lncRNA:CR34335	2.20106	5.26398	6.29899	0.000135307	0.00300409	1.05553
FBgn0033731	Cpr49Ah	1.69536	5.61974	6.39731	0.000120351	0.00276508	1.05472
FBgn0028542	NimB4	2.61463	2.50803	5.93735	0.0002104	0.00411665	1.05411
FBgn0263974	qin	-2.81635	1.17038	-5.97358	0.000201142	0.0039948	1.05085
FBgn0035390	scramb2	0.860677	8.56698	6.48373	0.000108685	0.00256419	1.04736
FBgn0024179	wit	-0.729754	5.64353	-6.39551	0.000120608	0.00276508	1.03726
FBgn0283451	br	-0.967742	11.0276	-6.46989	0.000110467	0.00260042	1.03436
FBgn0039415	CG6142	6.57017	1.47318	6.81514	7.41368e-05	0.00192573	1.03267
FBgn0033127	Tsp42Ef	0.652566	6.22046	6.42084	0.000117045	0.00272289	1.03069
FBgn0037228	CG1092	1.97758	2.35237	5.90527	0.000218982	0.00421421	1.02727
FBgn0035431	CG14968	2.84674	2.20343	5.9311	0.000212044	0.00413143	1.02458
FBgn0010352	Ogdh	0.659596	7.49338	6.45486	0.000112439	0.00263507	1.01922
FBgn0038629	CG14304	1.62117	2.58673	5.91476	0.000216406	0.00417988	1.01171
FBgn0031737	obst-E	4.93682	3.20176	6.01748	0.000190514	0.00386377	0.996935
FBgn0015801	Reg-5	0.691469	5.31197	6.34785	0.000127636	0.00288852	0.992267
FBgn0259224	CG42324	-2.41569	1.62852	-5.87199	0.000228292	0.00434579	0.990432
FBgn0037533	CD98hc	-0.843554	8.78851	-6.43824	0.000114665	0.00268128	0.989868
FBgn0003748	Treh	-0.702684	6.23585	-6.36992	0.000124328	0.00283189	0.973267
FBgn0015351	Mettl4	1.06731	4.47673	6.17315	0.00015747	0.00337537	0.971354
FBgn0025726	unc-13	0.818551	8.56599	6.42329	0.000116707	0.00272289	0.97045
FBgn0052758	Snx27	0.871581	6.66586	6.38612	0.000121959	0.00278997	0.95821
FBgn0264979	CG4267	3.64748	1.45635	5.8328	0.000239807	0.00451609	0.957099
FBgn0003090	pk	-1.17335	5.55998	-6.32216	0.000131609	0.00294056	0.950857
FBgn0010909	msn	0.671244	8.84126	6.39855	0.000120174	0.00276508	0.939127
FBgn0050446	Tdc2	4.89191	1.74034	6.1119	0.000169662	0.0035291	0.928582
FBgn0031092	Ech1	-0.671108	6.42312	-6.34502	0.000128067	0.00289206	0.924187
FBgn0033405	CG13954	3.31691	1.06105	5.98264	0.000198897	0.00397266	0.919576
FBgn0036007	path	-0.611672	6.95471	-6.34966	0.000127361	0.0028885	0.889993
FBgn0085428	Nox	0.83776	6.14205	6.29053	0.000136684	0.00302831	0.872658
FBgn0263236	SP1029	-1.7595	6.01577	-6.32229	0.000131587	0.00294056	0.86851
FBgn0001218	Hsc70-3	-0.982189	10.3856	-6.33495	0.000129613	0.00290831	0.860624
FBgn0261461	RhoGAP18B	0.882599	5.28206	6.25812	0.000142109	0.00313531	0.848187
FBgn0031882	Rab30	0.980936	4.60972	6.13962	0.000164023	0.00345957	0.839659
FBgn0035076	Ance-5	2.29191	2.99673	5.79438	0.000251709	0.00468998	0.836944
FBgn0035625	Blimp-1	-3.02943	2.63293	-6.24975	0.000143547	0.00315385	0.830686
FBgn0003495	spz	2.1417	3.00704	5.78987	0.000253149	0.00470179	0.820062
FBgn0032224	Sps2	0.883121	4.61304	6.0265	0.000188405	0.00383575	0.814924
FBgn0038290	CG6912	5.97483	1.37601	6.41508	0.000117845	0.00273075	0.785412
FBgn0027621	Pfrx	0.673591	5.74625	6.18582	0.00015507	0.00333068	0.776336
FBgn0037128	CG14572	2.46971	2.44869	5.67347	0.000293544	0.00530089	0.773538
FBgn0033365	CG8170	1.01161	3.63261	5.97654	0.000200406	0.00399043	0.768647
FBgn0029843	Nep1	-1.01646	2.30282	-5.91013	0.000217659	0.0041964	0.762554
FBgn0033667	reb	3.44997	1.7887	5.7526	0.000265385	0.00489292	0.748299
FBgn0036896	wnd	0.753332	6.75002	6.22426	0.000148026	0.00323206	0.746079
FBgn0259896	NimC1	2.94902	3.16268	5.7002	0.000283687	0.00514934	0.710148
FBgn0028978	trbl	1.20883	6.86483	6.19621	0.000153131	0.00332288	0.703904
FBgn0037518	CG2641	1.02442	3.79137	5.82507	0.00024215	0.00453591	0.70054
FBgn0053508	ppk13	-5.27366	0.871492	-6.11368	0.000169295	0.00352843	0.699866
FBgn0004055	uzip	0.842816	5.92013	6.1285	0.000166259	0.00349277	0.699032
FBgn0034067	CG8399	0.64434	7.17633	6.1975	0.000152892	0.00332288	0.698544
FBgn0267339	p38c	2.30132	1.02006	5.61835	0.000315069	0.0056383	0.688521
FBgn0001961	Arpc1	0.88738	6.89267	6.18685	0.000154877	0.00333068	0.686206
FBgn0030716	CG9170	0.912235	6.61496	6.17064	0.000157952	0.00337829	0.683651
FBgn0050377	CG30377	1.85389	1.73935	5.58071	0.000330743	0.00583281	0.662832
FBgn0285991	hpRNA:CR18854	-0.830852	7.23343	-6.1547	0.000161039	0.00342487	0.637775
FBgn0267828	Fatp1	0.696664	5.35029	6.0506	0.000182899	0.00375263	0.635714
FBgn0031619	CG3355	-2.98105	0.493287	-5.55971	0.000339857	0.00594614	0.622825
FBgn0086687	Desat1	0.715725	8.44634	6.15285	0.000161403	0.00342487	0.622568
FBgn0265422	lncRNA:CR44334	-0.855454	4.38922	-5.95098	0.000206863	0.00406253	0.62168
FBgn0035300	CG1139	-4.96323	-0.183316	-6.34073	0.000128724	0.00289451	0.59676
FBgn0038339	CG6118	3.69688	2.19276	5.53018	0.000353129	0.00608513	0.595149
FBgn0264491	how	-0.666994	7.31705	-6.1238	0.000167215	0.00350587	0.591945
FBgn0050463	Pgant9	-1.65681	6.17652	-6.09036	0.000174191	0.00359495	0.589889
FBgn0243514	eater	1.37679	3.54611	5.83057	0.00024048	0.00452068	0.588713
FBgn0035761	RhoGEF4	0.635242	6.01658	6.03652	0.000186095	0.0038034	0.569105
FBgn0001297	kay	0.835004	7.13146	6.09596	0.000173	0.00357738	0.558555
FBgn0038404	CG8925	3.87406	1.7042	5.74979	0.000266335	0.00489332	0.555722
FBgn0260795	NaPi-III	0.790898	6.4548	5.99032	0.000197014	0.00395002	0.53852
FBgn0037057	CG10512	1.64664	2.72525	5.53255	0.000352045	0.00608347	0.537512
FBgn0020304	drongo	0.831241	7.58367	6.06821	0.000178985	0.00368668	0.51542
FBgn0050108	CG30108	1.00201	4.48931	5.86062	0.000231569	0.00440023	0.507085
FBgn0032495	CG16820	2.00337	2.76832	5.4876	0.000373271	0.00639044	0.500477
FBgn0029155	Men-b	0.74626	6.97037	6.02419	0.000188944	0.00383931	0.482773
FBgn0031264	CG11835	-2.04596	2.64317	-5.61481	0.000316506	0.0056383	0.48252
FBgn0039257	tnc	1.09258	8.36936	6.04555	0.000184037	0.00376866	0.482509
FBgn0032132	CG4382	-0.735223	4.7283	-6.03414	0.00018664	0.00380718	0.480414
FBgn0014427	CG11899	-0.767331	5.28986	-6.01155	0.000191912	0.00387634	0.477962
FBgn0039938	Sox102F	-1.03693	3.36561	-5.77041	0.00025946	0.00480047	0.46794
FBgn0030306	Spase25	-0.652506	6.01338	-5.97599	0.000200543	0.00399043	0.465874
FBgn0004852	Ac76E	1.80306	2.66247	5.47566	0.000379139	0.00648038	0.463313
FBgn0029709	CHOp24	-0.599536	7.07659	-6.01031	0.000192208	0.00387634	0.453066
FBgn0001257	ImpL2	0.801542	5.17524	5.93001	0.000212331	0.00413143	0.449516
FBgn0260388	CG42514	0.878211	5.64028	5.90246	0.000219753	0.00422135	0.449253
FBgn0003016	osp	1.03717	6.17078	5.93807	0.000210211	0.00411665	0.448222
FBgn0037992	CG4702	3.86529	1.06509	5.40438	0.000416309	0.00695784	0.446321
FBgn0027561	CG18659	0.920791	6.52908	5.99379	0.00019617	0.00394059	0.444029
FBgn0037973	CG18547	-0.956336	4.25863	-5.74126	0.000269233	0.0049294	0.442664
FBgn0014879	Set	-0.563639	7.83559	-6.00714	0.000192962	0.00388354	0.438812
FBgn0267487	Ptp61F	0.944051	8.4868	6.01019	0.000192236	0.00387634	0.434884
FBgn0036428	Gbs-70E	-1.35228	3.74825	-5.75732	0.000263801	0.00487224	0.430723
FBgn0002573	sens	-2.96864	-0.861906	-5.44757	0.000393342	0.0066584	0.425348
FBgn0267160	asRNA:CR45600	4.21077	0.20401	5.74994	0.000266282	0.00489332	0.41248
FBgn0286785	scb	1.85835	6.9789	5.98599	0.000198073	0.00396371	0.411888
FBgn0032202	REPTOR-BP	0.711437	5.53129	5.88322	0.000225103	0.00430061	0.400567
FBgn0261547	Exn	0.698966	6.77583	5.9658	0.000203092	0.00401425	0.400158
FBgn0000546	EcR	0.919301	7.56443	5.9631	0.000203774	0.00401682	0.388303
FBgn0050418	nord	-0.737809	5.379	-5.84077	0.000237414	0.0044951	0.379147
FBgn0028983	Spn55B	0.880264	5.89848	5.922	0.000214461	0.00415755	0.37878
FBgn0039562	Gp93	-0.704882	9.90761	-5.96624	0.000202982	0.00401425	0.377926
FBgn0015919	caup	-0.596817	6.93257	-5.91992	0.000215017	0.00416068	0.336286
FBgn0010453	Wnt4	0.8609	4.43131	5.83741	0.00023842	0.00450606	0.329396
FBgn0284408	trol	0.992449	9.67405	5.92644	0.000213276	0.00414219	0.324049
FBgn0037166	CG11426	1.91945	0.412655	5.31223	0.000470318	0.00766611	0.319793
FBgn0058160	CG40160	0.579162	7.65146	5.89227	0.000222569	0.00426767	0.281877
FBgn0030870	CG6398	-0.558028	8.40053	-5.88424	0.000224816	0.00430061	0.267204
FBgn0033482	CG1371	-0.577002	7.20718	-5.87294	0.000228019	0.00434579	0.266388
FBgn0265598	Bx	-1.16638	6.56155	-5.81568	0.000245035	0.0045818	0.239896
FBgn0027343	fz3	0.585145	6.44828	5.82512	0.000242137	0.00453591	0.229486
FBgn0027929	NimB1	3.37309	1.18212	5.26557	0.000500511	0.00803409	0.226058
FBgn0037086	CG7202	1.75572	1.72837	5.24917	0.000511612	0.00818735	0.220923
FBgn0005278	Sam-S	0.642512	9.60038	5.8428	0.000236811	0.00449173	0.211424
FBgn0003390	shf	-0.685662	6.20251	-5.7896	0.000253235	0.00470179	0.209348
FBgn0261458	capt	0.526322	8.6715	5.83296	0.000239758	0.00451609	0.197241
FBgn0286782	flz	2.60246	-0.0952218	5.18399	0.000558442	0.00877695	0.17088
FBgn0028506	CG4455	0.600702	8.14004	5.81001	0.000246792	0.00460648	0.16685
FBgn0037341	CG12746	0.921994	4.44967	5.58854	0.000327416	0.00581301	0.164474
FBgn0039804	CG15544	-1.59447	3.54298	-5.55941	0.000339989	0.00594614	0.135252
FBgn0038535	alt	-0.827843	8.25811	-5.78129	0.000255911	0.00474312	0.128185
FBgn0039774	CDase	0.955388	4.81964	5.61541	0.000316263	0.0056383	0.126947
FBgn0010548	Aldh-III	0.602233	6.72915	5.74186	0.000269029	0.0049294	0.104308
FBgn0036612	CG4998	5.40605	0.635365	5.34554	0.000449969	0.00740307	0.0888545
FBgn0039678	Obp99a	-1.20729	2.95571	-5.336	0.000455694	0.00747395	0.0855542
FBgn0263346	smash	0.731955	7.12187	5.7396	0.000269805	0.0049313	0.0825777
FBgn0030628	CG9114	0.780093	5.11969	5.58315	0.000329704	0.00583281	0.0784258
FBgn0001250	if	-1.15978	6.6296	-5.70551	0.000281771	0.00513223	0.0763585
FBgn0039821	CG15556	1.95329	3.37473	5.12215	0.000607174	0.00936148	0.0637781
FBgn0038966	pinta	2.47922	1.79635	5.08939	0.000634825	0.00968657	0.0453325
FBgn0033101	CG9436	0.834689	6.28202	5.67097	0.000294486	0.00530093	0.037289
FBgn0035612	frm	0.82144	8.08529	5.70657	0.000281391	0.00513223	0.0258316
FBgn0033266	Socs44A	0.786271	4.74873	5.54949	0.000344387	0.00599778	0.0245717
FBgn0261278	grp	-0.683194	8.48391	-5.70183	0.000283099	0.00514751	0.0199459
FBgn0039795	Spn100A	-3.35411	2.16414	-5.53569	0.000350613	0.00607153	0.00770629
FBgn0011305	Rsf1	-0.560493	7.52641	-5.68508	0.000289219	0.00524073	0.00413052
FBgn0263911	COX8	-0.781024	6.44684	-5.63202	0.000309576	0.00555236	0.00248738
FBgn0028480	CG17841	0.766881	5.15024	5.55028	0.000344034	0.00599778	-0.00187485
FBgn0087007	bbg	-0.690019	7.26829	-5.6708	0.000294552	0.00530093	-0.0107721
FBgn0002121	l(2)gl	0.735648	8.9358	5.67954	0.000291276	0.00526894	-0.0114348
FBgn0038803	CG5191	0.777898	5.29525	5.56428	0.000337851	0.00592841	-0.0121237
FBgn0038523	Sgs5bis	-2.90268	-1.25824	-5.15741	0.000578847	0.00903035	-0.0214625
FBgn0004687	Mlc-c	0.90032	7.11161	5.65277	0.000301437	0.00541559	-0.0338273
FBgn0033367	PPO2	2.19379	6.06676	5.39113	0.000423645	0.00703119	-0.0404637
FBgn0051337	CG31337	1.65468	2.01294	5.08938	0.000634836	0.00968657	-0.051446
FBgn0038130	CG8630	1.78011	3.13372	5.03865	0.000680375	0.0100776	-0.0567141
FBgn0035497	CG14995	1.07435	5.55296	5.58487	0.000328971	0.0058308	-0.0575587
FBgn0259736	CG42390	1.55937	3.02932	5.11698	0.000611447	0.0094136	-0.0584314
FBgn0032006	Pvr	0.739241	6.82471	5.61686	0.000315672	0.0056383	-0.0792864
FBgn0039297	CG11852	4.76666	1.54722	5.54739	0.000345326	0.00599969	-0.0936567
FBgn0262353	CG43051	1.12761	3.25911	5.17763	0.000563257	0.00881321	-0.105002
FBgn0086706	pix	0.572035	8.16895	5.60594	0.000320145	0.00569351	-0.111653
FBgn0041171	ago	-0.587959	7.19538	-5.58157	0.000330377	0.00583281	-0.133497
FBgn0263380	lncRNA:CR43432	-1.90207	3.99875	-5.40465	0.000416161	0.00695784	-0.145525
FBgn0028855	CG15282	-3.62954	2.94001	-4.98624	0.000731135	0.0107051	-0.148194
FBgn0030658	CG7872	-0.877045	5.49908	-5.49093	0.00037165	0.00637304	-0.149205
FBgn0267733	lncRNA:CR46064	0.868981	4.92072	5.4325	0.000401195	0.00678046	-0.150146
FBgn0032235	CG5096	0.92031	3.46736	5.19898	0.000547275	0.00864006	-0.150471
FBgn0013733	shot	0.861768	9.94746	5.57159	0.00033467	0.0058922	-0.158278
FBgn0001311	kkv	0.569892	8.75162	5.56875	0.0003359	0.005904	-0.164111
FBgn0264443	CG43861	-1.35777	2.34847	-5.14678	0.000587233	0.00911307	-0.165585
FBgn0003721	Tm1	0.54332	9.94877	5.54891	0.000344648	0.00599778	-0.189845
FBgn0010109	dpn	1.44686	5.06155	5.34717	0.000448996	0.00740307	-0.192965
FBgn0047135	CG32276	-0.692409	7.7898	-5.54001	0.000348652	0.00604751	-0.19992
FBgn0259174	Nedd4	0.66752	7.56677	5.53165	0.000352456	0.00608347	-0.208009
FBgn0011661	Moe	0.729796	10.7939	5.52445	0.000355769	0.00612063	-0.222953
FBgn0037126	CG14567	2.06906	2.02026	4.90662	0.000816211	0.0114925	-0.226656
FBgn0035936	Tsp66E	-0.655986	6.105	-5.46556	0.000384182	0.00652428	-0.230779
FBgn0037323	CG2663	-2.52683	-1.02159	-4.86811	0.000861136	0.0119651	-0.232693
FBgn0016694	Pdp1	0.703658	5.64767	5.34601	0.000449687	0.00740307	-0.244952
FBgn0036333	MICAL-like	0.592533	6.72942	5.49096	0.000371635	0.00637304	-0.247341
FBgn0264695	Mhc	2.06201	6.04761	5.07656	0.000646019	0.00977463	-0.25044
FBgn0034785	CG3649	-1.60689	1.15974	-4.91962	0.000801622	0.0113934	-0.253179
FBgn0263260	sel	-0.78938	5.06034	-5.39044	0.000424032	0.00703119	-0.255305
FBgn0014391	sun	-0.766635	6.74477	-5.46584	0.000384037	0.00652428	-0.258272
FBgn0037669	Ibf2	-0.766306	5.10109	-5.31234	0.000470249	0.00766611	-0.266777
FBgn0031327	CG5397	0.984334	3.9396	5.20203	0.000545034	0.00861759	-0.281684
FBgn0046696	RNaseP:RNA	-1.21779	2.82962	-4.9508	0.000767762	0.0109862	-0.284939
FBgn0000578	ena	0.592432	8.50968	5.47386	0.000380033	0.00648515	-0.29623
FBgn0038437	Sdhaf3	-1.03618	4.49496	-5.20546	0.000542528	0.00860377	-0.297715
FBgn0053653	Cadps	1.65066	3.09442	4.97602	0.000741504	0.0107455	-0.298355
FBgn0004893	bowl	-0.705116	8.83029	-5.46631	0.000383804	0.00652428	-0.306403
FBgn0036665	CG13024	1.57648	2.11448	4.89564	0.000828761	0.0116338	-0.312132
FBgn0033845	mars	0.697903	6.40144	5.40245	0.00041737	0.00696453	-0.325321
FBgn0033663	ERp60	-0.615111	10.2616	-5.44943	0.000392383	0.00665285	-0.32805
FBgn0027654	jdp	1.86426	1.3742	4.79963	0.000947708	0.0127971	-0.336475
FBgn0052699	LPCAT	-0.59652	6.09216	-5.39355	0.000422294	0.00702447	-0.344174
FBgn0020272	mst	0.625716	5.23833	5.31607	0.000467919	0.00765065	-0.346661
FBgn0037000	ZnT77C	-1.35273	2.37367	-4.94435	0.000774636	0.0110695	-0.348783
FBgn0033913	CG8468	0.671659	8.11371	5.42745	0.000403864	0.00681464	-0.35904
FBgn0039749	CG11498	-1.80106	0.432502	-4.78211	0.000971321	0.0130159	-0.359989
FBgn0028514	CG4793	2.02228	0.204456	4.77081	0.000986899	0.0131578	-0.367682
FBgn0038652	CG7720	-2.03154	3.20961	-5.14631	0.000587605	0.00911307	-0.370382
FBgn0015622	Cnx99A	-0.522212	7.31559	-5.40689	0.000414937	0.00695784	-0.378511
FBgn0051475	myd	1.19789	4.85176	5.23367	0.000522351	0.00834654	-0.378778
FBgn0087013	Karybeta3	0.580025	9.39315	5.41139	0.000412485	0.00693791	-0.383236
FBgn0259711	CG42365	1.03315	3.39712	5.04496	0.000674522	0.0100584	-0.384661
FBgn0037697	GstZ2	-1.86425	1.50206	-4.75522	0.00100881	0.0133992	-0.389791
FBgn0013770	Cp1	0.610469	7.99419	5.40565	0.000415616	0.00695784	-0.39021
FBgn0024222	IKKbeta	0.650268	5.24171	5.28183	0.000489755	0.00790958	-0.393177
FBgn0266084	Fhos	-0.714088	5.28893	-5.2727	0.000495764	0.0079782	-0.397875
FBgn0034365	CG5335	1.58467	2.50453	4.82253	0.000917751	0.0125533	-0.398057
FBgn0050440	CG30440	-0.517843	7.51333	-5.39612	0.000420864	0.00701174	-0.399574
FBgn0029718	mRpL30	-0.883183	5.63691	-5.28002	0.000490944	0.00791666	-0.421099
FBgn0000163	baz	0.777268	5.80996	5.31058	0.000471348	0.00767105	-0.425415
FBgn0043364	cbt	1.34314	4.66791	5.20658	0.000541706	0.00860366	-0.427618
FBgn0263049	lncRNA:let7C	-2.75314	-2.23288	-4.72715	0.00104962	0.0138366	-0.430602
FBgn0029835	CG5921	-2.13483	-0.0707252	-4.71251	0.00107159	0.0140037	-0.435579
FBgn0003285	rst	-0.52256	5.77654	-5.32968	0.000459536	0.00752525	-0.439596
FBgn0001291	Jra	1.13449	6.947	5.35538	0.00044414	0.00734153	-0.445363
FBgn0010314	Cks30A	0.65939	6.37042	5.30791	0.000473025	0.00768648	-0.454259
FBgn0035737	Cpr65Ec	-2.57509	-1.32271	-4.69527	0.0010981	0.0142618	-0.465199
FBgn0011705	rost	-0.755909	4.22674	-5.08858	0.000635525	0.00968657	-0.466754
FBgn0019925	Surf4	-0.518527	7.69985	-5.34417	0.000450785	0.00740495	-0.47274
FBgn0038126	CG8483	0.969186	3.04511	5.10418	0.000622174	0.00955086	-0.475351
FBgn0050487	CG30487	-2.22133	1.09359	-4.69201	0.0011032	0.0142928	-0.491283
FBgn0015600	toc	0.679828	6.37395	5.30005	0.000478006	0.00774355	-0.492403
FBgn0024983	CG4293	-0.603069	5.88687	-5.25466	0.000507869	0.0081398	-0.519905
FBgn0016697	Prosalpha5	-0.549028	7.21394	-5.30007	0.000477991	0.00774355	-0.52215
FBgn0033501	CG12911	5.49208	0.998024	4.92317	0.000797692	0.0113529	-0.530465
FBgn0032117	FucTB	1.04429	3.05357	4.8154	0.000926971	0.0126098	-0.54584
FBgn0036416	CG7924	-1.88776	0.508634	-4.68283	0.00111766	0.014427	-0.551761
FBgn0031645	CG3036	0.593201	5.29156	5.21602	0.000534877	0.00852087	-0.554725
FBgn0003499	sr	-1.0196	2.81798	-4.98045	0.000736986	0.0107455	-0.557732
FBgn0033194	Vps13	0.56068	8.47463	5.28612	0.00048696	0.0078765	-0.561264
FBgn0002930	nec	4.01514	0.477338	4.97101	0.00074664	0.0107864	-0.561317
FBgn0039431	plum	0.809803	7.78086	5.27193	0.000496273	0.0079782	-0.573955
FBgn0035480	CG14984	1.2789	3.36423	4.74704	0.00102053	0.0135207	-0.576356
FBgn0264562	Hr4	-2.93403	3.78134	-5.1801	0.000561383	0.00881004	-0.584126
FBgn0003651	svp	-1.11178	3.59163	-4.95888	0.000759241	0.0109235	-0.587189
FBgn0034808	CG9896	-1.43784	1.16178	-4.67617	0.0011283	0.0145288	-0.587809
FBgn0003373	Sgs3	-1.95914	0.243414	-4.61196	0.00123652	0.0154874	-0.598685
FBgn0036240	CG6928	-0.702931	4.75836	-5.10529	0.000621234	0.00955034	-0.600379
FBgn0265174	PIG-V	0.79815	4.02004	4.99438	0.000722987	0.0106045	-0.605606
FBgn0038890	sp3	0.805116	6.24636	5.21057	0.000538812	0.00857061	-0.61701
FBgn0035518	CG15011	-0.629688	4.5748	-5.04742	0.000672258	0.010042	-0.630146
FBgn0000317	ck	-0.583303	7.47459	-5.22509	0.000528397	0.00843037	-0.639886
FBgn0026634	Cog2	-0.776505	4.79323	-5.04372	0.000675664	0.0100584	-0.645743
FBgn0026324	Taf10b	-0.886642	4.38661	-4.96475	0.00075312	0.0108651	-0.653876
FBgn0027095	Manf	-0.627169	7.51013	-5.20356	0.000543918	0.00861285	-0.672179
FBgn0047178	CG32147	0.693954	4.94366	5.05276	0.000667365	0.0100114	-0.674135
FBgn0004368	Ptp4E	0.558938	6.98623	5.19301	0.000551695	0.00868384	-0.675146
FBgn0053977	Dpm3	-0.724975	4.96121	-5.06155	0.000659397	0.00992011	-0.675637
FBgn0025381	rush	0.716428	5.66864	5.13144	0.000599569	0.00927135	-0.678326
FBgn0034443	cer	1.23862	2.77005	4.7532	0.0010117	0.0134206	-0.680077
FBgn0043456	Ndf	-0.496986	8.8885	-5.197	0.000548735	0.00865017	-0.688955
FBgn0000244	by	0.6898	5.49138	5.08018	0.000642845	0.00976083	-0.702239
FBgn0030991	CG7453	0.489051	6.73147	5.16125	0.000575852	0.00899694	-0.706718
FBgn0027525	LTV1	0.578629	6.66171	5.156	0.000579954	0.00903427	-0.707719
FBgn0030276	Dlic	0.648027	8.07303	5.17836	0.0005627	0.00881321	-0.714454
FBgn0263873	sick	0.73493	6.4576	5.15454	0.000581104	0.00903882	-0.725644
FBgn0032192	CG5731	-0.930009	4.86835	-5.04312	0.000676219	0.0100584	-0.727456
FBgn0037548	CG7900	1.40138	2.35996	4.63731	0.00119252	0.0151339	-0.742642
FBgn0035427	ckd	0.747845	5.24645	5.04088	0.000678298	0.0100751	-0.743176
FBgn0027836	Dgp-1	0.886044	5.46443	5.06982	0.000651987	0.0098508	-0.745162
FBgn0034312	CG10916	0.854959	4.35053	4.97141	0.000746225	0.0107864	-0.745266
FBgn0034346	PIG-O	-0.49045	6.57642	-5.12993	0.000600797	0.00927672	-0.746592
FBgn0262887	lncRNA:CR43242	1.10141	2.86001	4.6311	0.00120314	0.0152138	-0.76098
FBgn0051352	Unc-115a	0.902515	5.37737	5.03928	0.000679787	0.0100776	-0.76109
FBgn0031957	TwdlE	2.51628	-2.21563	4.48775	0.00147873	0.0175221	-0.765883
FBgn0053276	Urm1	-0.668584	4.80084	-4.95387	0.000764519	0.0109845	-0.773008
FBgn0032782	Rab9	1.50553	2.43138	4.54445	0.0013624	0.0165147	-0.77895
FBgn0264975	Nrg	0.643021	9.74011	5.13176	0.000599307	0.00927135	-0.782219
FBgn0022770	Peritrophin-A	1.75018	2.3764	4.47645	0.00150315	0.0176528	-0.788478
FBgn0260658	CG42541	0.886798	3.88461	4.82699	0.000912042	0.0124914	-0.791014
FBgn0040475	SH3PX1	0.669499	6.39913	5.0974	0.000627939	0.00962536	-0.792694
FBgn0287619	lncRNA:CR46488	3.20711	-0.0220828	4.56294	0.00132661	0.016174	-0.799738
FBgn0031220	CG4822	0.867609	3.67523	4.74391	0.00102504	0.0135634	-0.801019
FBgn0039118	CG10208	1.35791	2.73815	4.53212	0.00138683	0.0167843	-0.80529
FBgn0003374	Sgs4	-3.13113	-0.141501	-4.4496	0.00156294	0.0182332	-0.810031
FBgn0039244	CG11069	-0.552628	6.16224	-5.06401	0.000657184	0.00990095	-0.817817
FBgn0035082	CG2811	0.573246	5.11623	4.95262	0.000765837	0.0109862	-0.828374
FBgn0019661	lncRNA:roX1	4.35571	5.34282	4.60151	0.00125517	0.0156097	-0.83107
FBgn0040236	c11.1	0.565673	5.40906	5.00648	0.000711066	0.0104733	-0.831125
FBgn0037930	CG14715	-0.913065	3.71026	-4.71362	0.00106991	0.0139991	-0.836154
FBgn0026315	Ugt35A1	3.22658	0.97359	4.55335	0.00134505	0.0163232	-0.837599
FBgn0033443	CG1698	1.1057	3.76826	4.8859	0.000840056	0.0117496	-0.843096
FBgn0022702	Cht2	0.62843	7.18847	5.08219	0.000641084	0.00975595	-0.843996
FBgn0030520	Pdcd4	0.472859	9.15511	5.08849	0.000635606	0.00968657	-0.8458
FBgn0030539	CG1368	2.71089	1.94341	4.40564	0.00166638	0.0191018	-0.849371
FBgn0025624	CG4025	0.841846	3.95635	4.81177	0.000931704	0.0126457	-0.853072
FBgn0001227	Hsp67Ba	-1.4027	3.89677	-4.81648	0.000925566	0.0126098	-0.855974
FBgn0020279	lig	-0.547453	10.0653	-5.07971	0.000643256	0.00976083	-0.85696
FBgn0036892	Lon	-0.596651	6.74094	-5.0555	0.000664872	0.00998823	-0.85827
FBgn0037541	CG2747	-0.529887	7.1378	-5.06791	0.000653692	0.00986242	-0.861448
FBgn0053087	LRP1	-0.7771	7.87017	-5.07665	0.000645947	0.00977463	-0.861606
FBgn0022984	qkr58E-3	-0.684647	6.73865	-5.05152	0.000668499	0.0100142	-0.866699
FBgn0004359	T48	-0.658769	4.84453	-4.90255	0.000820837	0.0115421	-0.873537
FBgn0263493	CR43482	-1.46288	1.80911	-4.49974	0.00145326	0.0172591	-0.875599
FBgn0035865	CG7201	-2.16197	1.50207	-4.37878	0.00173317	0.0196794	-0.88164
FBgn0000044	Act57B	1.2345	8.32735	5.02988	0.0006886	0.0101708	-0.882788
FBgn0083940	RhoU	-0.523377	5.4166	-4.97576	0.000741771	0.0107455	-0.886705
FBgn0039644	rdog	0.759065	3.94823	4.79012	0.000960442	0.0129359	-0.886759
FBgn0033209	CG12107	-0.782533	5.28884	-4.9102	0.000812164	0.0114807	-0.888952
FBgn0028491	CG2930	-2.39916	1.11003	-4.40593	0.00166568	0.0191018	-0.893488
FBgn0262509	nrm	-1.20582	3.20866	-4.55359	0.00134458	0.0163232	-0.895305
FBgn0287775	18w	-0.791124	7.80808	-5.04946	0.00067038	0.0100281	-0.898205
FBgn0287768	esg	1.13706	6.73835	5.02426	0.000693924	0.0102351	-0.898339
FBgn0030925	Hayan	0.805238	4.17513	4.80917	0.000935102	0.0126543	-0.904463
FBgn0032603	CG17928	1.82874	0.761223	4.36366	0.00177201	0.0198439	-0.917107
FBgn0034091	mrj	0.548074	6.50826	5.0003	0.00071713	0.0105332	-0.925655
FBgn0024371	E2f2	-0.495984	6.1106	-4.9855	0.00073188	0.0107051	-0.928971
FBgn0001253	ImpE1	-1.20301	7.7	-5.03101	0.000687528	0.0101692	-0.929105
FBgn0031484	CG3165	0.784343	5.01867	4.87977	0.000847257	0.0118336	-0.934791
FBgn0015903	apt	1.89304	6.45188	4.93132	0.000788735	0.0112405	-0.948809
FBgn0031267	Ipk2	0.627608	4.75143	4.83707	0.000899267	0.0123646	-0.95434
FBgn0085427	CG34398	-0.546572	7.2875	-5.00216	0.000715293	0.0105209	-0.956197
FBgn0031037	CG14207	0.859357	6.48858	4.9781	0.000739378	0.0107455	-0.95987
FBgn0035434	Drsl5	-4.32	-3.30269	-4.65263	0.00116675	0.0149146	-0.966141
FBgn0031734	CG11147	1.70966	2.7893	4.43795	0.00158967	0.0184227	-0.972973
FBgn0020545	kraken	0.721015	5.36489	4.88769	0.000837967	0.011736	-0.976362
FBgn0265048	cv-d	1.5706	3.01563	4.47984	0.00149578	0.0176057	-0.981072
FBgn0039266	CG11791	0.686793	7.09306	4.97715	0.000740346	0.0107455	-0.991968
FBgn0015396	jumu	0.485505	8.15347	4.98438	0.000733014	0.0107069	-0.996073
FBgn0002778	mnd	-0.995817	6.17604	-4.93225	0.000787725	0.0112405	-0.999189
FBgn0024836	stan	-0.659717	7.73887	-4.97719	0.000740305	0.0107455	-1.00491
FBgn0032484	kek4	4.73428	-1.21689	4.77582	0.000979953	0.0130983	-1.01506
FBgn0036309	Hip1	0.662725	5.95392	4.91581	0.000805869	0.0114384	-1.01666
FBgn0050460	CG30460	0.924856	3.4348	4.66751	0.00114228	0.0146909	-1.01945
FBgn0039141	spas	0.76595	5.38763	4.87015	0.000858688	0.0119469	-1.02028
FBgn0029147	NtR	1.55163	2.57281	4.43824	0.001589	0.0184227	-1.02567
FBgn0010389	htl	0.555933	5.12549	4.8373	0.000898981	0.0123646	-1.03013
FBgn0034352	Dnaaf3	10.2596	-1.24977	7.02558	5.85412e-05	0.00162563	-1.03105
FBgn0010339	128up	-0.657587	7.41422	-4.95152	0.000766999	0.0109862	-1.0321
FBgn0036165	chrb	-0.682863	8.37962	-4.96027	0.000757792	0.0109176	-1.03285
FBgn0032538	Vajk2	-2.16691	2.93344	-4.25928	0.00206684	0.0222645	-1.03868
FBgn0024366	CG11409	0.978141	2.52331	4.52294	0.00140533	0.0168992	-1.03917
FBgn0288701	lncRNA:CR46499	-1.39548	1.75337	-4.32944	0.0018634	0.0206206	-1.0432
FBgn0032732	EMC5	-0.919532	5.05028	-4.80854	0.000935932	0.0126543	-1.04345
FBgn0028936	NimB5	2.67161	1.49101	4.24761	0.00210292	0.0225787	-1.05263
FBgn0261989	CG42807	2.53431	1.3265	4.24581	0.00210853	0.0225982	-1.06587
FBgn0003513	ss	-0.701568	5.34166	-4.87073	0.000857991	0.0119469	-1.06652
FBgn0045800	Uhg1	-0.966215	4.59572	-4.70349	0.00108538	0.014154	-1.0676
FBgn0051559	CG31559	-3.3705	-1.43356	-4.29006	0.0019748	0.0214482	-1.07423
FBgn0035956	Doc2	-1.48294	1.9934	-4.3777	0.00173592	0.0196794	-1.07443
FBgn0003209	raw	0.5824	6.57287	4.90947	0.000812997	0.0114807	-1.07706
FBgn0264294	Cyt-b5	-0.719142	6.44345	-4.89494	0.00082957	0.0116338	-1.07978
FBgn0031630	CG15629	3.13082	1.48159	4.23233	0.00215118	0.0228821	-1.08046
FBgn0015239	Hr78	-0.605792	6.84981	-4.90661	0.000816222	0.0114925	-1.08972
FBgn0262740	Evi5	0.616367	7.05737	4.91209	0.000810044	0.0114807	-1.08994
FBgn0036752	Adgf-A	1.50258	2.38571	4.39364	0.00169587	0.0193347	-1.09173
FBgn0035907	GstO1	0.868073	4.06703	4.62853	0.00120756	0.0152514	-1.09989
FBgn0024277	trio	0.658722	8.67462	4.90928	0.000813206	0.0114807	-1.1091
FBgn0004511	dy	-1.20541	0.894678	-4.441	0.00158261	0.0184016	-1.12098
FBgn0041181	Tep3	0.759266	6.07028	4.84828	0.000885298	0.0122685	-1.12742
FBgn0032292	EMC3	-0.665875	4.79916	-4.7257	0.00105176	0.0138442	-1.12958
FBgn0031888	Pvf2	0.83186	5.36195	4.83793	0.000898186	0.0123646	-1.13344
FBgn0034611	MFS16	0.564945	5.86051	4.838	0.000898105	0.0123646	-1.13531
FBgn0041629	Hexo2	1.12762	3.42221	4.59472	0.00126744	0.0157068	-1.1377
FBgn0050281	CG30281	2.98947	-1.27688	4.274	0.00202226	0.0218961	-1.14146
FBgn0037085	Neu2	1.37592	1.59972	4.24708	0.00210457	0.0225787	-1.14382
FBgn0027565	CG5498	0.561059	6.03079	4.81472	0.000927861	0.0126098	-1.15892
FBgn0029608	CG3091	4.88962	0.548728	4.57369	0.00130627	0.0159999	-1.16096
FBgn0031456	Tnpo-SR	-0.621251	5.58865	-4.78065	0.000973324	0.0130262	-1.16266
FBgn0038829	CG17271	-0.542185	6.2847	-4.84134	0.000893914	0.0123555	-1.16579
FBgn0021776	mira	-1.24849	1.57651	-4.26994	0.00203445	0.0220055	-1.16895
FBgn0033978	Cyp6a23	3.69537	0.822151	4.20463	0.00224168	0.0234532	-1.171
FBgn0261592	RpS6	0.477165	11.0395	4.85876	0.000872433	0.0121061	-1.18063
FBgn0263995	cpo	-1.12779	2.93447	-4.37268	0.00174873	0.0197492	-1.18693
FBgn0040786	CG14104	-1.03775	2.98397	-4.35634	0.00179114	0.0199888	-1.18989
FBgn0030954	CCKLR-17D3	0.848962	3.55671	4.58843	0.00127892	0.0157868	-1.19643
FBgn0014343	mirr	-0.67321	7.54541	-4.84346	0.000891276	0.0123352	-1.19671
FBgn0266369	Mtp	-0.468156	6.22565	-4.8108	0.000932964	0.0126466	-1.19981
FBgn0020415	Idgf2	1.81692	2.42902	4.19831	0.0022629	0.0235583	-1.20605
FBgn0040529	COX7A	-0.608228	7.41526	-4.82898	0.000909503	0.0124728	-1.20876
FBgn0029866	CG3842	-0.959271	1.99801	-4.47663	0.00150275	0.0176528	-1.20879
FBgn0016131	Cdk4	-0.5694	6.64827	-4.8154	0.000926969	0.0126098	-1.21272
FBgn0032602	ppk17	3.4559	1.83505	4.15412	0.0024173	0.0247263	-1.2189
FBgn0001942	eIF4A	0.489272	11.0208	4.83016	0.000908002	0.0124685	-1.22303
FBgn0038139	PK2-R2	4.47081	-0.774676	4.48271	0.00148957	0.0176057	-1.22767
FBgn0264848	vih	-0.592544	7.28839	-4.81635	0.00092574	0.0126098	-1.23054
FBgn0003071	Pfk	-0.56932	6.55458	-4.79764	0.000950358	0.0128165	-1.23202
FBgn0015664	Dref	-0.565498	7.14637	-4.7879	0.000963454	0.0129434	-1.26435
FBgn0040532	CG8369	2.23794	1.59771	4.08799	0.00266965	0.0264799	-1.26709
FBgn0032130	brwl	1.32835	3.5547	4.33163	0.00185739	0.0205818	-1.27625
FBgn0034718	wdp	0.602346	7.45608	4.78884	0.000962177	0.0129428	-1.27779
FBgn0011327	Uch-L5	-0.506289	7.63973	-4.78661	0.000965194	0.0129503	-1.28291
FBgn0031389	CG4259	1.33419	1.56926	4.17311	0.00234961	0.0241792	-1.28537
FBgn0003435	sm	-1.06842	2.31616	-4.70323	0.00108577	0.014154	-1.29057
FBgn0034657	LBR	-0.709055	6.80754	-4.75572	0.0010081	0.0133992	-1.29219
FBgn0030926	psh	2.82796	1.02332	4.14554	0.00244854	0.0249491	-1.30295
FBgn0038197	foxo	-0.647637	5.30444	-4.65799	0.00115787	0.0148551	-1.31228
FBgn0032702	CG10376	0.66256	4.89298	4.60671	0.00124585	0.0155488	-1.31357
FBgn0010040	GstD4	3.20047	-0.0268436	4.17721	0.00233527	0.0241006	-1.3173
FBgn0034392	MFS15	0.824315	4.88297	4.60781	0.00124388	0.0155426	-1.32441
FBgn0015379	dod	-0.787039	4.57429	-4.52752	0.00139608	0.0168313	-1.32527
FBgn0021872	Xbp1	-0.539244	7.74502	-4.75672	0.00100668	0.0133992	-1.33331
FBgn0262617	Nuak	0.621077	5.63334	4.68553	0.0011134	0.0144072	-1.33349
FBgn0259226	CG42326	5.73574	2.47215	4.10465	0.00260352	0.0261243	-1.34094
FBgn0033928	Arc2	1.57745	1.86075	4.09707	0.00263338	0.0262492	-1.35129
FBgn0032746	CG10470	-0.671341	4.40604	-4.50844	0.00143509	0.0171011	-1.35202
FBgn0010638	Sec61beta	-0.526098	7.16081	-4.7372	0.0010348	0.0136754	-1.35263
FBgn0034045	CG8249	-1.94591	0.775697	-4.02574	0.00293284	0.0280414	-1.35467
FBgn0034745	tous	3.78143	-1.39405	4.22143	0.00218631	0.0230568	-1.36363
FBgn0263852	Dad1	-0.598258	5.22833	-4.62108	0.0012205	0.015323	-1.36859
FBgn0069923	CG41128	-1.12513	7.38621	-4.71992	0.0010604	0.0138975	-1.36994
FBgn0000448	Hr3	-4.37722	-1.70419	-4.01194	0.00299481	0.0284278	-1.37007
FBgn0014075	Uggt	-0.578851	7.56634	-4.72828	0.00104794	0.0138317	-1.3726
FBgn0031902	Wnt6	0.653513	4.7199	4.56658	0.00131968	0.0161267	-1.38149
FBgn0001226	Hsp27	-1.64317	9.86532	-4.72499	0.00105282	0.0138442	-1.38165
FBgn0030603	CG5541	0.74812	3.8356	4.39725	0.00168695	0.0192956	-1.38199
FBgn0036606	CG13060	3.53	-1.23761	4.00935	0.00300659	0.0285139	-1.38406
FBgn0050147	Hil	0.712991	6.33555	4.68409	0.00111566	0.0144188	-1.38539
FBgn0003731	Egfr	-0.494712	8.70234	-4.72087	0.00105897	0.0138975	-1.38992
FBgn0053465	CG33465	1.34875	1.92653	4.17298	0.00235006	0.0241792	-1.39022
FBgn0261113	Xrp1	0.707134	9.35145	4.71964	0.00106082	0.0138975	-1.39111
FBgn0264821	asRNA:CR44029	0.65614	4.91711	4.57568	0.00130255	0.0159728	-1.39523
FBgn0035689	CG7376	0.646276	5.22558	4.58187	0.00129102	0.0158499	-1.39624
FBgn0030514	Mrgn1	-0.510628	5.92766	-4.65384	0.00116473	0.0149069	-1.39959
FBgn0015577	alpha-Est9	3.54872	0.39218	4.18685	0.00230188	0.0239249	-1.40681
FBgn0036501	CG7272	-0.926974	3.55628	-4.30837	0.00192216	0.0211001	-1.40743
FBgn0260484	HIP	-0.541653	7.27204	-4.6989	0.00109245	0.0142059	-1.4086
FBgn0039102	SPE	-2.37375	0.435769	-3.99952	0.00305178	0.0287614	-1.4089
FBgn0259111	Ndae1	4.92481	0.127885	4.26805	0.00204017	0.0220447	-1.41076
FBgn0030478	CG1640	0.482916	7.38677	4.69233	0.00110269	0.0142928	-1.41459
FBgn0030432	CG4404	2.04921	0.122529	3.97832	0.00315169	0.0293102	-1.41612
FBgn0259176	bun	0.765516	8.92135	4.70184	0.00108792	0.0141644	-1.41859
FBgn0053556	form3	1.02995	5.05208	4.52173	0.00140779	0.0169095	-1.42054
FBgn0031263	Tspo	1.01019	3.36313	4.30535	0.00193074	0.0211001	-1.42111
FBgn0030300	Sk1	1.92833	1.24798	3.99737	0.00306176	0.0287784	-1.43297
FBgn0032725	Nedd8	-0.523218	6.05212	-4.62693	0.00121033	0.0152661	-1.43401
FBgn0031066	COX6B	-0.51704	7.26717	-4.67667	0.00112749	0.0145288	-1.43546
FBgn0260748	CG5004	0.61131	6.36101	4.65541	0.00116213	0.0148916	-1.44077
FBgn0261859	CG42788	0.79995	4.32734	4.43933	0.00158647	0.0184227	-1.44359
FBgn0031457	Snx21	0.673016	5.16571	4.61271	0.00123519	0.0154874	-1.44397
FBgn0035231	Pcyt2	2.1471	1.1871	4.00681	0.00301819	0.0285982	-1.45237
FBgn0263782	Hmgcr	0.598302	5.45263	4.587	0.00128154	0.0157868	-1.45669
FBgn0039303	CG11857	-0.669057	7.16946	-4.6657	0.00114522	0.0147107	-1.45699
FBgn0031426	CG18641	8.5659	-0.608036	5.41873	0.000408522	0.00688223	-1.45739
FBgn0029864	CG15894	-2.36347	-2.61075	-3.94711	0.00330515	0.0302833	-1.45801
FBgn0038761	CG17190	2.52121	1.02437	3.96158	0.00323304	0.0298454	-1.46266
FBgn0032230	lft	-0.480197	6.38487	-4.6495	0.00117196	0.01496	-1.46274
FBgn0029937	CG8300	0.633784	6.33451	4.63158	0.00120231	0.0152138	-1.4631
FBgn0039851	mey	-0.54162	5.87881	-4.6447	0.00118001	0.0149933	-1.4642
FBgn0052446	Atox1	-1.04274	5.11261	-4.52731	0.00139649	0.0168313	-1.46708
FBgn0037525	CG17816	-0.922988	3.96843	-4.3545	0.00179598	0.0200216	-1.46731
FBgn0050046	CG30046	1.48155	1.25147	4.04611	0.00284378	0.0274555	-1.46839
FBgn0031735	CG11029	-1.74534	0.948976	-3.9654	0.00321429	0.0297369	-1.46947
FBgn0035942	ValRS-m	0.836131	4.7372	4.50025	0.0014522	0.0172591	-1.47261
FBgn0042111	CG18766	-0.557523	6.45756	-4.62619	0.00121162	0.0152661	-1.47805
FBgn0036824	CG3902	-0.657235	7.23784	-4.64647	0.00117703	0.0149735	-1.47878
FBgn0031256	shv	-0.604027	5.29441	-4.57255	0.00130842	0.0160076	-1.47942
FBgn0032010	CG8086	2.24894	0.829708	3.92622	0.00341229	0.0310519	-1.48998
FBgn0014469	Cyp4e2	-0.758342	4.29464	-4.48042	0.00149453	0.0176057	-1.49034
FBgn0086784	stmA	0.515841	5.65356	4.58546	0.00128438	0.0157868	-1.49461
FBgn0263594	lost	0.492004	10.8032	4.64873	0.00117326	0.01496	-1.49614
FBgn0004362	HmgD	-0.494222	9.74889	-4.64795	0.00117456	0.01496	-1.49931
FBgn0038046	CG5641	-0.489755	6.91446	-4.62412	0.0012152	0.0152929	-1.50918
FBgn0038810	Srp72	-0.538065	6.29111	-4.60198	0.00125431	0.0156097	-1.5106
FBgn0033725	Cpr49Ac	-1.1952	5.34485	-4.63218	0.0012013	0.0152138	-1.51101
FBgn0036891	CG9372	1.25948	3.658	4.26572	0.00204723	0.0220983	-1.51918
FBgn0053116	CG33116	-0.52621	6.26825	-4.5919	0.00127257	0.0157517	-1.51965
FBgn0015296	Shc	0.516275	5.69112	4.5645	0.00132363	0.0161563	-1.52056
FBgn0032022	CG14275	1.74491	3.09718	4.11827	0.0025508	0.0257423	-1.52995
FBgn0035101	p130CAS	0.434676	6.78268	4.60823	0.00124314	0.0155426	-1.53036
FBgn0001090	bnb	-1.57204	9.78005	-4.62199	0.00121891	0.0153214	-1.53791
FBgn0036286	CG10616	-0.485001	5.68772	-4.55805	0.00133597	0.0162693	-1.54099
FBgn0050109	CG30109	0.890235	3.57555	4.27768	0.00201128	0.0217995	-1.54199
FBgn0028509	CenG1A	-0.746686	5.0683	-4.51252	0.00142666	0.0170391	-1.5422
FBgn0262169	magu	-0.561829	7.17058	-4.59901	0.00125967	0.0156472	-1.55226
FBgn0030394	Cpr11A	2.74134	2.51818	3.87559	0.00368747	0.0326236	-1.55678
FBgn0010391	SrpRalpha	-0.486485	6.96063	-4.5956	0.00126584	0.0157053	-1.55988
FBgn0029804	CG3097	-0.820286	4.31988	-4.51941	0.00141252	0.016947	-1.5667
FBgn0051955	CG31955	1.112	2.5974	4.15889	0.00240011	0.02462	-1.56765
FBgn0010226	GstS1	-0.421477	8.66833	-4.6021	0.0012541	0.0156097	-1.56976
FBgn0020299	stumps	0.559167	6.06609	4.55531	0.00134126	0.0163149	-1.57058
FBgn0013812	Dhc93AB	-1.02501	0.553601	-4.04374	0.00285402	0.0275123	-1.57254
FBgn0265052	St3	2.41662	3.14962	4.00446	0.00302899	0.0286748	-1.57423
FBgn0031976	CG7367	1.15766	1.51878	4.10642	0.00259659	0.0260797	-1.57538
FBgn0028375	heix	-0.543299	5.61654	-4.52745	0.00139622	0.0168313	-1.57736
FBgn0261239	Hr39	-0.66684	7.49504	-4.58729	0.00128102	0.0157868	-1.58806
FBgn0017581	Lk6	0.548007	9.99498	4.58782	0.00128004	0.0157868	-1.58969
FBgn0035872	Cpsf6	-0.626353	8.01204	-4.58559	0.00128414	0.0157868	-1.58991
FBgn0028789	Doc1	-2.12325	3.09596	-4.10997	0.00258278	0.0259657	-1.60007
FBgn0031975	Tg	2.74976	2.06553	3.85784	0.0037894	0.0332194	-1.60097
FBgn0262475	bru2	1.77578	1.52514	3.91087	0.00349337	0.031515	-1.60317
FBgn0030653	CG7860	-0.842668	3.108	-4.21727	0.00219988	0.0231536	-1.60374
FBgn0033635	Prip	1.09437	2.47313	4.1229	0.00253312	0.0256375	-1.60973
FBgn0000426	SmF	-0.460231	6.38132	-4.53163	0.00138781	0.0167843	-1.61232
FBgn0083123	Uhg5	-0.54386	5.04654	-4.41014	0.00165547	0.0190388	-1.63275
FBgn0051051	CG31051	-1.8981	0.369894	-3.84645	0.00385637	0.0336387	-1.63304
FBgn0030028	Corp	1.52783	1.59892	3.92198	0.00343449	0.031146	-1.63467
FBgn0035449	CG14971	-0.654464	4.21932	-4.30571	0.00192969	0.0211001	-1.63875
FBgn0085638	CG41378	-0.805524	4.74068	-4.37892	0.00173282	0.0196794	-1.63899
FBgn0038494	beat-IIb	-1.26064	-0.581045	-4.04	0.00287019	0.0275925	-1.63997
FBgn0043550	Tsp68C	-7.97604	-2.52682	-5.37978	0.000430037	0.00711958	-1.64141
FBgn0037044	Pdss2	0.981388	3.15402	4.05175	0.00281967	0.0274319	-1.64346
FBgn0083956	CG34120	0.6871	4.78399	4.37181	0.00175094	0.0197492	-1.64368
FBgn0036196	CG11658	1.02275	2.97036	4.07788	0.00271061	0.026716	-1.64826
FBgn0035266	Gk2	-0.573134	4.93931	-4.39497	0.00169257	0.019318	-1.64921
FBgn0085273	CG34244	-2.91818	-2.9675	-3.81148	0.00406989	0.0348952	-1.65731
FBgn0031381	Npc2a	1.27021	2.6825	3.99284	0.0030829	0.0289255	-1.67226
FBgn0029761	SK	1.61151	1.78566	3.81903	0.00402275	0.0345754	-1.67795
FBgn0035909	ergic53	-0.620586	7.30212	-4.52389	0.0014034	0.0168952	-1.67954
FBgn0058469	lncRNA:CR40469	2.18398	7.0364	4.50223	0.00144805	0.017236	-1.68534
FBgn0026320	Tom	-0.887379	5.66792	-4.45686	0.00154652	0.0180816	-1.6856
FBgn0036764	CG5535	0.852215	4.49362	4.2013	0.00225283	0.0235278	-1.69267
FBgn0002577	m	-1.80019	1.11012	-3.93034	0.00339089	0.0309078	-1.69823
FBgn0003870	ttk	-0.513744	8.05143	-4.51692	0.0014176	0.0169887	-1.69927
FBgn0011817	nmo	-0.787599	7.79106	-4.51566	0.00142019	0.0169938	-1.69958
FBgn0036921	RhoGDI	0.486483	7.98271	4.51514	0.00142126	0.0169938	-1.70039
FBgn0267600	lncRNA:CR45938	4.39236	-0.501657	4.14053	0.00246702	0.0251131	-1.70066
FBgn0035512	Cpr64Ac	5.27658	-2.40855	4.20045	0.00225567	0.0235294	-1.70074
FBgn0030927	CG15046	1.01511	2.36906	4.01461	0.00298269	0.0283638	-1.71294
FBgn0038313	CG4338	-1.27135	2.15688	-3.87151	0.00371061	0.0326918	-1.71535
FBgn0039172	Spase22-23	-0.591286	6.64566	-4.47983	0.0014958	0.0176057	-1.72312
FBgn0053129	CG33129	-0.484713	7.9708	-4.49112	0.00147152	0.0174562	-1.73644
FBgn0063670	CG40228	-0.52202	5.6326	-4.4129	0.00164881	0.0190037	-1.74094
FBgn0266376	lncRNA:CR45018	1.11931	2.76406	3.99793	0.00305918	0.0287784	-1.74126
FBgn0030808	RhoGAP15B	0.504858	6.05587	4.44191	0.00158054	0.0183977	-1.74438
FBgn0051414	Gba1b	1.31973	1.02342	3.84126	0.00388728	0.0338524	-1.74611
FBgn0027548	nito	-0.446375	7.24595	-4.47167	0.00151361	0.0177559	-1.75061
FBgn0027588	GCS2alpha	-0.437989	8.97376	-4.48355	0.00148776	0.0176057	-1.75092
FBgn0284244	l(2)k05911	-0.826691	3.02711	-4.31252	0.00191041	0.0210305	-1.75182
FBgn0259227	CG42327	0.913851	5.62618	4.39578	0.00169056	0.019316	-1.75309
FBgn0261862	whd	-0.54197	5.91293	-4.4552	0.00155026	0.0181052	-1.75437
FBgn0000463	Dl	-0.509963	8.5356	-4.48133	0.00149255	0.0176057	-1.75437
FBgn0039043	CG17121	0.716393	6.07333	4.42584	0.00161796	0.0187094	-1.75529
FBgn0011758	B-H1	-1.03223	1.48866	-3.9076	0.00351087	0.0316188	-1.75688
FBgn0014018	Rel	0.948585	6.84062	4.46206	0.00153488	0.0179654	-1.76011
FBgn0029826	CG6041	0.845215	4.15215	4.23034	0.00215755	0.0228908	-1.76508
FBgn0035206	sturkopf	-0.583205	5.06263	-4.36433	0.00177026	0.0198439	-1.76766
FBgn0033158	CG12164	3.39616	0.302335	3.82996	0.00395552	0.0342634	-1.77026
FBgn0053509	CG33509	-6.57832	-0.0648458	-4.5112	0.00142938	0.0170523	-1.77501
FBgn0085417	natalisin	0.921485	3.50772	4.08804	0.00266945	0.0264799	-1.77504
FBgn0015034	Cyp4e1	2.447	0.54048	3.7145	0.00472997	0.0388794	-1.77779
FBgn0043903	dome	0.701887	8.00003	4.46444	0.00152959	0.0179234	-1.77814
FBgn0082974	snoRNA:Psi28S-3305c	-1.51507	2.04883	-3.81607	0.00404116	0.0347053	-1.7796
FBgn0259222	CG42322	-1.68633	0.227731	-3.72777	0.00463334	0.0383241	-1.7811
FBgn0052137	CG32137	0.882593	6.58716	4.44359	0.00157666	0.0183729	-1.78269
FBgn0262563	CG43103	1.47508	2.25419	3.78414	0.00424553	0.035876	-1.79358
FBgn0030318	rho-4	0.654089	5.38048	4.37708	0.00173749	0.0196794	-1.79541
FBgn0038109	CG11656	-2.28358	1.40905	-3.77663	0.00429515	0.0361506	-1.80043
FBgn0005612	Sox14	0.56597	5.081	4.37226	0.00174979	0.0197492	-1.80434
FBgn0031741	CG11034	-2.0923	-0.489929	-3.70621	0.00479137	0.0392617	-1.80461
FBgn0010651	MFS14	-0.617827	4.77456	-4.36346	0.00177252	0.0198439	-1.80871
FBgn0283469	Vps4	0.597605	6.97004	4.43057	0.00160685	0.0186014	-1.80906
FBgn0034761	CG4250	1.31074	1.77876	3.92193	0.00343475	0.031146	-1.81028
FBgn0031359	Rim2	-0.649619	5.77266	-4.36911	0.00175791	0.0198065	-1.81268
FBgn0030786	mRpL22	-0.46635	5.6478	-4.35218	0.00180213	0.0200689	-1.8131
FBgn0028427	Ilk	0.696627	6.42692	4.4111	0.00165314	0.0190327	-1.81474
FBgn0259715	CG42369	2.00007	0.842438	3.69722	0.00485897	0.0396922	-1.8228
FBgn0038832	CG15695	2.40146	0.170274	3.67559	0.00502564	0.0406757	-1.82881
FBgn0032213	CG5390	-0.53042	7.50397	-4.42497	0.00162003	0.0187128	-1.83067
FBgn0032348	CG4751	-0.422328	6.66053	-4.40586	0.00166585	0.0191018	-1.83318
FBgn0039270	PQBP1	-0.690057	4.2481	-4.15471	0.00241516	0.0247263	-1.83641
FBgn0085360	CG34331	1.83775	1.86058	3.77361	0.00431529	0.0362333	-1.84305
FBgn0034390	CG15093	1.20715	4.3571	4.05078	0.00282378	0.0274466	-1.84503
FBgn0026144	CBP	-0.587983	8.05422	-4.41917	0.0016338	0.0188512	-1.84963
FBgn0033413	prel	0.541309	5.96419	4.3667	0.00176412	0.0198342	-1.85025
FBgn0259821	CG42402	1.09837	2.50803	3.91171	0.00348884	0.0315089	-1.86013
FBgn0033132	Tsp42Ej	2.33073	-0.196591	3.64713	0.00525425	0.0419717	-1.86868
FBgn0032514	CG9302	-0.548729	8.17536	-4.40093	0.00167789	0.0192128	-1.87719
FBgn0052473	CG32473	-0.464328	7.30023	-4.3912	0.00170194	0.019383	-1.88061
FBgn0286071	AdamTS-A	-0.947808	6.85112	-4.37642	0.00173916	0.0196794	-1.8876
FBgn0027582	CG6230	-0.417054	6.89207	-4.37761	0.00173613	0.0196794	-1.89187
FBgn0005626	ple	-2.47719	1.51161	-3.94211	0.00333049	0.0304098	-1.8928
FBgn0286075	DNAlig3	0.607706	4.21602	4.13534	0.00248626	0.0252554	-1.90378
FBgn0031032	CG14204	-7.01856	-2.38638	-4.87888	0.000848305	0.0118336	-1.90491
FBgn0261705	CG42741	-1.4291	2.77378	-3.98029	0.00314227	0.0292509	-1.91492
FBgn0053329	Sp212	6.81029	-0.517992	4.77409	0.000982341	0.0131136	-1.91594
FBgn0025111	Ant2	-1.08904	3.20832	-4.00207	0.00304001	0.0287068	-1.9162
FBgn0053460	CG33460	2.19813	2.03277	3.80201	0.00412988	0.0352948	-1.91672
FBgn0036816	Indy	-0.410972	7.31856	-4.36681	0.00176383	0.0198342	-1.92081
FBgn0030900	Him	-0.937345	1.80388	-3.88099	0.00365701	0.0324364	-1.92173
FBgn0003733	tor	2.24727	0.445054	3.60295	0.00563089	0.0441184	-1.92961
FBgn0032613	Nepl9	5.62334	-0.98336	4.22585	0.00217199	0.0229747	-1.93056
FBgn0010747	Srp54k	-0.439013	7.18265	-4.35823	0.00178619	0.0199546	-1.93078
FBgn0000370	crc	0.487883	9.5949	4.36471	0.00176927	0.0198439	-1.93326
FBgn0025866	CalpB	0.91796	5.73909	4.29817	0.00195129	0.0212585	-1.93413
FBgn0085443	spri	0.596508	6.07585	4.33143	0.00185794	0.0205818	-1.93434
FBgn0030326	CG2444	-1.64497	-0.767795	-3.72534	0.00465088	0.0383488	-1.93601
FBgn0086680	vvl	-0.848953	8.29356	-4.36228	0.00177561	0.0198574	-1.9375
FBgn0001263	inaD	-1.94105	2.20092	-3.74816	0.00448896	0.0373348	-1.93752
FBgn0038981	CG5346	0.568075	6.4029	4.33445	0.00184971	0.0205338	-1.93921
FBgn0016687	Nurf-38	-0.407965	7.53874	-4.34766	0.00181411	0.0201598	-1.95083
FBgn0034636	twz	-0.737047	4.66538	-4.20901	0.00222711	0.0233702	-1.95094
FBgn0034219	mthl4	0.874245	6.20129	4.30641	0.00192771	0.0211001	-1.95375
FBgn0000568	Eip75B	-0.992519	7.44553	-4.34817	0.00181276	0.0201598	-1.95421
FBgn0039756	CG9743	3.30068	1.16086	3.58434	0.00579797	0.0452422	-1.95435
FBgn0038053	CG18549	-0.530796	4.70381	-4.20496	0.00224057	0.0234532	-1.96367
FBgn0019830	colt	-0.435529	6.32314	-4.30762	0.00192427	0.0211001	-1.97071
FBgn0023001	melt	0.630256	7.26896	4.32309	0.0018809	0.0207707	-1.97781
FBgn0031055	et	2.07296	0.750096	3.5921	0.00572765	0.0447767	-1.98524
FBgn0036486	Msh6	0.512892	6.03991	4.24318	0.0021168	0.0226407	-1.99332
FBgn0261258	rgn	0.914849	8.84324	4.32527	0.00187485	0.0207256	-1.99524
FBgn0014870	Psi	-0.46124	7.59053	-4.31469	0.00190433	0.0209854	-2.00311
FBgn0011591	fng	-0.481203	7.9462	-4.31874	0.00189298	0.0208822	-2.004
FBgn0003149	Prm	1.82772	5.21313	3.87605	0.00368485	0.0326236	-2.00902
FBgn0260049	flr	0.447458	7.81407	4.31073	0.00191548	0.0210643	-2.01642
FBgn0030930	Pgant7	-0.508409	7.17685	-4.30359	0.00193575	0.0211329	-2.02047
FBgn0040080	pins	0.442162	5.98065	4.26367	0.00205343	0.0221426	-2.02083
FBgn0038462	EMC2A	-0.692201	4.20209	-4.0544	0.0028084	0.0273476	-2.02248
FBgn0028734	Fmr1	-0.516285	8.89788	-4.30673	0.00192681	0.0211001	-2.02494
FBgn0052654	Sec16	-0.61289	7.17899	-4.29688	0.00195502	0.0212773	-2.02632
FBgn0267385	PyK	0.431077	7.93928	4.30067	0.00194412	0.0212024	-2.02988
FBgn0086355	Tpi	-0.569195	7.26007	-4.29325	0.00196554	0.0213696	-2.03212
FBgn0028487	f-cup	0.544467	4.62089	4.09151	0.00265554	0.0263952	-2.04075
FBgn0013751	Awh	-0.870052	2.4829	-3.83069	0.00395111	0.0342634	-2.04127
FBgn0051055	CG31055	1.02041	1.9844	3.82823	0.00396612	0.0342841	-2.04272
FBgn0005677	dac	-0.934732	4.26991	-4.07091	0.00273924	0.0269478	-2.04401
FBgn0030013	GIIIspla2	-0.558031	5.74468	-4.21362	0.00221188	0.0232335	-2.05263
FBgn0001112	Gld	-1.1492	4.69996	-4.09618	0.00263691	0.0262595	-2.05348
FBgn0031322	CG5001	0.945901	6.34064	4.24344	0.00211598	0.0226407	-2.05521
FBgn0031213	galectin	0.508389	4.68612	4.09827	0.00262865	0.0262492	-2.05641
FBgn0013717	not	-0.488294	6.26733	-4.25417	0.00208254	0.0224107	-2.0575
FBgn0003475	spir	1.00414	4.35876	3.98819	0.00310479	0.0290791	-2.06104
FBgn0262126	Sec24CD	-0.568441	7.9366	-4.28097	0.00200152	0.0217161	-2.06317
FBgn0052756	CG32756	0.50124	5.38118	4.19904	0.00226042	0.0235557	-2.06571
FBgn0003984	vn	-0.51301	6.22758	-4.22603	0.00217139	0.0229747	-2.07597
FBgn0002868	MtnA	3.47894	0.970965	3.49044	0.00672378	0.0503258	-2.08419
FBgn0052572	CG32572	1.84865	0.0943358	3.49044	0.00672379	0.0503258	-2.08534
FBgn0030323	Vlet	-0.637293	4.59381	-4.06731	0.00275415	0.0269938	-2.09233
FBgn0037007	BNIP3	0.629971	6.23403	4.22698	0.00216835	0.0229747	-2.09282
FBgn0034270	PIG-A	-0.82344	3.22201	-3.82716	0.00397262	0.0343122	-2.09969
FBgn0030608	Lsd-2	-0.947001	7.36209	-4.24734	0.00210376	0.0225787	-2.10537
FBgn0002592	E(spl)m2-BFM	-0.957939	4.43102	-4.04632	0.00284289	0.0274555	-2.10548
FBgn0032793	CG10189	0.675267	4.79188	4.08412	0.00268525	0.0265156	-2.1087
FBgn0036913	Usp32	0.542813	6.33829	4.22251	0.00218282	0.0230568	-2.10896
FBgn0038114	CG11670	3.10651	-0.155856	3.539	0.00622709	0.0476093	-2.11993
FBgn0003525	stg	0.872236	7.91443	4.23903	0.00212987	0.0227114	-2.12154
FBgn0031547	Sr-CIV	1.92346	0.546789	3.48614	0.00676964	0.0504541	-2.12293
FBgn0002622	RpS3	0.421612	10.1987	4.24151	0.00212203	0.0226507	-2.12523
FBgn0052423	shep	0.48536	8.45297	4.24179	0.00212117	0.0226507	-2.12706
FBgn0031914	CG5973	0.799086	3.32518	3.8588	0.00378381	0.0332194	-2.1277
FBgn0031681	Pgant5	-0.435028	7.27949	-4.23299	0.00214905	0.0228821	-2.13065
FBgn0033570	ND-B14	-0.524041	4.78862	-4.05954	0.00278668	0.0271862	-2.13525
FBgn0259789	zld	0.799951	8.01951	4.23069	0.00215642	0.0228908	-2.13819
FBgn0030336	CG1578	0.420602	7.05762	4.22177	0.00218521	0.0230568	-2.13952
FBgn0033598	Cpr47Eb	4.70108	0.0311517	3.56664	0.00596165	0.0460597	-2.14082
FBgn0045866	bai	-0.453866	6.03631	-4.18663	0.00230265	0.0239249	-2.14237
FBgn0030529	Clic	0.410144	8.89475	4.23195	0.00215238	0.0228821	-2.14243
FBgn0083968	CG34132	-0.536793	5.62432	-4.13935	0.00247136	0.025133	-2.14264
FBgn0034885	Eglp4	2.74683	1.19806	3.44796	0.00719223	0.0526731	-2.14682
FBgn0051176	CG31176	-1.83609	0.339132	-3.46777	0.00696966	0.0516892	-2.14831
FBgn0085466	CG34437	6.44607	0.376998	3.83886	0.00390167	0.0339217	-2.15035
FBgn0037424	Osi15	3.83034	0.561712	3.45883	0.00706918	0.0520976	-2.15751
FBgn0033468	CG1418	-0.638496	5.0711	-4.09938	0.00262426	0.0262327	-2.15989
FBgn0037130	Syn1	2.8987	-0.103071	3.45758	0.00708324	0.0521283	-2.16148
FBgn0035121	Tudor-SN	-0.41972	9.65839	-4.21853	0.00219576	0.0231333	-2.16185
FBgn0038202	CG12402	2.84188	-0.235329	3.43147	0.00738311	0.0535872	-2.1642
FBgn0041604	dlp	0.451119	7.47384	4.21507	0.00220709	0.0232064	-2.1649
FBgn0038144	CG8870	5.99193	-1.34708	3.95371	0.00327206	0.0300585	-2.16516
FBgn0030484	GstT4	1.01965	4.69514	3.98201	0.00313408	0.0292379	-2.16575
FBgn0038830	CG17272	-0.456008	5.74511	-4.14676	0.00244409	0.0249279	-2.17166
FBgn0053170	CG33170	0.915836	4.16559	3.95474	0.00326693	0.0300375	-2.17563
FBgn0004370	Ptp10D	0.529823	8.30395	4.207	0.00223376	0.0234168	-2.18008
FBgn0015789	Rab10	0.433468	6.51105	4.17713	0.00233556	0.0241006	-2.18034
FBgn0010041	GstD5	3.64323	-0.598163	3.5637	0.00598934	0.0462398	-2.18138
FBgn0027553	NELF-B	-0.634148	5.65854	-4.11749	0.00255377	0.0257476	-2.18203
FBgn0033927	CR10102	2.61372	1.91047	3.45241	0.00714153	0.052484	-2.18889
FBgn0041205	key	0.543764	6.07519	4.16018	0.00239549	0.0245986	-2.1892
FBgn0015380	drl	-0.397628	8.82133	-4.20116	0.00225328	0.0235278	-2.19049
FBgn0032331	CG14913	-1.77038	-0.198704	-3.42036	0.00751471	0.0541731	-2.19365
FBgn0288888	NA	4.04656	0.352315	3.43893	0.00729613	0.0532491	-2.1943
FBgn0003378	Sgs8	-1.74702	0.204445	-3.42833	0.00742013	0.0537081	-2.19456
FBgn0031501	CG17261	3.07701	-0.978723	3.46426	0.00700853	0.0517681	-2.19592
FBgn0010383	Cyp18a1	1.38382	0.80667	3.6423	0.00529409	0.0422007	-2.19643
FBgn0028397	Tob	3.48218	0.463688	3.44559	0.00721938	0.0528352	-2.19832
FBgn0011474	PR-Set7	-0.47331	7.08202	-4.17993	0.00232581	0.024047	-2.20085
FBgn0003159	CG2841	0.662103	4.03152	3.94943	0.00329352	0.030203	-2.2012
FBgn0266569	CG42259	0.807377	3.86107	3.8745	0.00369361	0.0326236	-2.20178
FBgn0052170	CG32170	1.99921	0.683346	3.40374	0.00771616	0.0552066	-2.20213
FBgn0020372	TM4SF	3.14343	0.213551	3.41334	0.00759914	0.0546614	-2.20468
FBgn0038465	Irc	1.58228	2.02018	3.60615	0.00560266	0.0439952	-2.20487
FBgn0026160	tna	-0.598526	7.37458	-4.18485	0.00230878	0.0239414	-2.20835
FBgn0035954	Doc3	-1.43479	3.08688	-3.73606	0.00457408	0.0378934	-2.20921
FBgn0267408	AOX1	2.71496	0.884891	3.39911	0.0077734	0.0555032	-2.20957
FBgn0037659	Kdm2	0.458816	7.50023	4.18104	0.00232196	0.0240308	-2.21022
FBgn0034087	clu	-0.405259	7.96552	-4.18576	0.00230563	0.0239323	-2.2106
FBgn0023477	Taldo	-0.397156	7.68221	-4.18196	0.00231876	0.0240213	-2.21216
FBgn0028693	Rpn12	-0.439812	6.65914	-4.1583	0.00240223	0.02462	-2.2149
FBgn0051216	Naam	0.6743	4.15117	3.89987	0.00355269	0.0318324	-2.21832
FBgn0034420	CG10737	0.465042	5.49531	4.10328	0.00260891	0.0261536	-2.22404
FBgn0000625	eyg	-0.671466	5.8001	-4.12291	0.00253306	0.0256375	-2.22801
FBgn0031816	Rchy1	0.573113	3.43434	3.91726	0.00345936	0.0313423	-2.23081
FBgn0004363	porin	-0.51221	9.64519	-4.17483	0.00234359	0.0241598	-2.23105
FBgn0039558	BCAS2	-0.539428	5.05616	-4.02501	0.00293605	0.0280467	-2.23282
FBgn0011768	Fdh	-0.467563	7.70984	-4.1683	0.00236657	0.0243254	-2.23313
FBgn0038533	CG7523	0.621901	5.41287	4.07568	0.00271963	0.0267799	-2.23957
FBgn0010549	l(2)03659	0.400218	6.99329	4.1531	0.00242097	0.0247399	-2.23996
FBgn0260440	spdo	-3.13978	-0.656074	-3.40951	0.00764561	0.0548134	-2.24316
FBgn0287608	lncRNA:CR46477	2.96558	-1.21176	3.41374	0.00759432	0.0546614	-2.24896
FBgn0032398	CG6766	-0.469761	5.87524	-4.10203	0.00261382	0.0261656	-2.24994
FBgn0035158	CG13895	0.446562	5.61772	4.08451	0.00268366	0.0265156	-2.25025
FBgn0040370	CG13375	4.98961	-2.26486	3.64674	0.0052574	0.0419717	-2.25111
FBgn0031229	CG3436	-0.526652	5.72058	-4.07866	0.00270743	0.0267096	-2.25594
FBgn0031632	CG15628	-0.600036	5.26384	-4.13483	0.00248818	0.0252554	-2.25624
FBgn0015513	mbc	0.566627	7.59943	4.1521	0.00242461	0.0247531	-2.26424
FBgn0044028	Notum	-0.559699	4.90607	-4.00255	0.0030378	0.0287068	-2.26702
FBgn0065032	Arpc3B	2.16373	-0.183261	3.39124	0.0078714	0.056089	-2.27148
FBgn0086365	Orct2	0.49523	5.08776	4.03037	0.00291235	0.0278961	-2.27157
FBgn0003896	tup	-0.608554	5.41992	-4.04571	0.00284552	0.0274555	-2.27418
FBgn0000639	Fbp1	-2.60954	5.24587	-4.08624	0.00267669	0.0265056	-2.27838
FBgn0033259	Tmem63	0.543015	6.06851	4.11076	0.00257973	0.0259598	-2.27873
FBgn0028894	GMF	0.793406	3.94187	3.85542	0.00380353	0.0333156	-2.28042
FBgn0035153	ebd1	1.17627	2.02315	3.5145	0.00647266	0.0489823	-2.28265
FBgn0032187	CG4839	1.70074	1.30909	3.37804	0.00803898	0.0568224	-2.28475
FBgn0027279	l(1)G0196	0.538849	7.1802	4.1238	0.00252968	0.0256375	-2.29059
FBgn0267495	asRNA:CR45185	1.05871	2.99875	3.71105	0.00475547	0.0390282	-2.29471
FBgn0262515	VhaAC45	0.40015	7.00474	4.12092	0.00254065	0.0256891	-2.29615
FBgn0031926	CG6739	0.843619	4.78614	3.9425	0.00332852	0.0304098	-2.29668
FBgn0013432	bcn92	-0.665667	4.31409	-3.89396	0.00358498	0.0320129	-2.30117
FBgn0004554	Edg91	2.46358	1.29307	3.33064	0.00867152	0.060204	-2.30189
FBgn0034909	pippin	1.46227	1.86968	3.53298	0.0062865	0.0478682	-2.30379
FBgn0085599	CG41284	1.58146	0.245375	3.38823	0.0079093	0.0562451	-2.30412
FBgn0262714	Sap130	-0.416395	5.93955	-4.06854	0.00274906	0.0269938	-2.30497
FBgn0034354	GstE11	-0.595652	5.05838	-3.98169	0.00313561	0.0292379	-2.3073
FBgn0032422	atilla	2.3133	0.353082	3.33618	0.0085949	0.0599011	-2.30947
FBgn0027375	RecQ5	0.677606	5.70021	4.03131	0.00290818	0.0278815	-2.31231
FBgn0010611	Hmgs	0.473139	6.33831	4.08521	0.00268085	0.0265156	-2.31708
FBgn0051658	Nnf1b	1.01112	2.66579	3.57955	0.00584178	0.0455003	-2.31792
FBgn0270926	AsnS	0.645609	3.78388	3.77368	0.00431482	0.0362333	-2.32898
FBgn0262125	Sec23	-0.539724	8.05223	-4.1113	0.00257764	0.0259598	-2.33107
FBgn0025625	Sik2	1.27684	1.31617	3.43197	0.00737732	0.0535821	-2.33532
FBgn0003463	sog	0.489776	6.96903	4.09281	0.00265034	0.0263684	-2.33727
FBgn0051098	CG31098	1.37094	2.35607	3.44059	0.00727685	0.0531452	-2.33755
FBgn0004919	gol	5.91428	-1.21416	3.8854	0.00363237	0.0322721	-2.34276
FBgn0035978	UGP	-0.425443	5.93604	-4.0469	0.0028404	0.0274555	-2.3437
FBgn0263143	vret	0.479545	5.76731	4.01638	0.00297473	0.0283638	-2.34585
FBgn0011225	jar	-0.497056	8.17033	-4.10171	0.00261507	0.0261656	-2.34703
FBgn0028421	Kap3	-0.613286	5.92157	-4.06001	0.00278469	0.0271862	-2.35023
FBgn0037573	CG7483	-0.408677	8.04907	-4.09752	0.00263159	0.0262492	-2.35091
FBgn0050467	CG30467	-0.687947	4.29895	-3.87312	0.00370148	0.0326386	-2.35192
FBgn0035947	Srp68	-0.593867	5.86218	-4.03569	0.00288898	0.0277226	-2.35399
FBgn0086673	CG13272	1.3107	2.45203	3.77242	0.00432325	0.0362585	-2.35613
FBgn0030077	CG15365	0.479297	5.35465	3.96672	0.00320786	0.0297369	-2.36633
FBgn0024352	Stip1	-0.473589	8.16023	-4.0875	0.00267159	0.0264799	-2.36784
FBgn0266377	Pde8	0.459899	6.61144	4.06033	0.00278334	0.0271862	-2.37049
FBgn0032683	kon	-0.602364	5.484	-4.0461	0.00284383	0.0274555	-2.37105
FBgn0052017	CG32017	1.67145	1.43703	3.39321	0.00784673	0.0559511	-2.3711
FBgn0038172	Adgf-D	2.81027	-0.502703	3.29773	0.00914096	0.0623145	-2.37406
FBgn0031031	CG14218	-5.85388	-3.47259	-4.11983	0.00254483	0.0257067	-2.37828
FBgn0027611	LManII	-0.728714	5.68354	-4.05461	0.00280751	0.0273476	-2.3807
FBgn0035903	CG6765	1.82352	0.0134124	3.28149	0.00938239	0.0632247	-2.38348
FBgn0001086	fzy	-0.455335	7.41819	-4.06339	0.00277051	0.0271288	-2.38852
FBgn0002643	mam	-0.636966	7.38374	-4.06947	0.00274521	0.0269814	-2.39097
FBgn0051793	CG31793	0.570947	4.57694	3.86006	0.00377648	0.0331889	-2.39107
FBgn0010235	Klc	0.52918	7.31028	4.06743	0.00275369	0.0269938	-2.3928
FBgn0266720	Snap24	0.447087	5.86965	4.02787	0.00292336	0.0279762	-2.39404
FBgn0031992	Acbp1	-0.564916	4.47424	-3.91155	0.00348971	0.0315089	-2.39415
FBgn0039758	CG9737	2.40688	0.287135	3.26555	0.00962562	0.0644929	-2.39493
FBgn0033542	CAH13	2.76535	-0.834616	3.25865	0.00973296	0.0650056	-2.39931
FBgn0037443	Dmtn	0.630465	6.4434	4.04656	0.00284185	0.0274555	-2.40649
FBgn0039129	RpS19b	-1.28894	1.301	-3.38986	0.0078888	0.0561751	-2.40751
FBgn0034277	OstDelta	-0.465379	8.1462	-4.06169	0.00277763	0.0271733	-2.41031
FBgn0260742	CG12213	-0.438929	6.43264	-4.03876	0.00287558	0.0276192	-2.41173
FBgn0262854	CG43218	-3.61902	-3.66531	-3.47008	0.00694411	0.0515723	-2.41332
FBgn0034861	CG9815	3.31745	0.609346	3.26774	0.00959188	0.0643382	-2.41604
FBgn0040717	Nplp4	2.82144	2.86613	3.24827	0.00989694	0.0658505	-2.41746
FBgn0053054	CG33054	1.10358	2.16871	3.4726	0.00691649	0.0514395	-2.42439
FBgn0003460	so	-0.706887	3.70994	-3.71577	0.00472065	0.038833	-2.42702
FBgn0014189	Hel25E	-0.43675	9.71509	-4.04742	0.00283815	0.0274555	-2.43278
FBgn0030332	CG9360	5.12717	-1.19763	3.73354	0.004592	0.038012	-2.43403
FBgn0015221	Fer2LCH	0.399908	8.2776	4.04657	0.00284182	0.0274555	-2.43525
FBgn0040395	Unc-76	-0.47576	6.38588	-4.0167	0.00297326	0.0283638	-2.43827
FBgn0036851	CG14082	0.788871	2.93243	3.57971	0.00584029	0.0455003	-2.43958
FBgn0004237	Hrb87F	-0.486594	8.72923	-4.04177	0.00286252	0.0275691	-2.44278
FBgn0020294	ko	0.543868	8.27381	4.04033	0.00286877	0.0275925	-2.44523
FBgn0011509	SrpRbeta	-0.450685	6.46262	-4.01517	0.0029802	0.0283638	-2.44573
FBgn0083978	CG17672	-0.430601	5.63254	-3.99813	0.00305823	0.0287784	-2.44716
FBgn0013263	Trl	-0.622507	4.75195	-3.84771	0.00384889	0.0336014	-2.44825
FBgn0016675	Lectin-galC1	2.1884	0.402669	3.26242	0.0096743	0.0647349	-2.4504
FBgn0030293	CG1737	-0.445215	6.83128	-4.01244	0.00299253	0.0284278	-2.45416
FBgn0260660	Mp	-0.67641	4.27871	-3.87396	0.00369668	0.0326236	-2.4592
FBgn0051785	CG31785	-1.78849	-1.38133	-3.26911	0.00957079	0.0642889	-2.46591
FBgn0005694	Aef1	-0.493016	6.30752	-3.9834	0.00312743	0.0292379	-2.47255
FBgn0031466	CG3119	2.7638	-0.3161	3.21894	0.0103754	0.0680467	-2.47471
FBgn0263397	Ih	2.50452	-0.00597283	3.20265	0.0106515	0.0692121	-2.47947
FBgn0025382	Rab27	0.816039	4.04245	3.67502	0.00503016	0.0406771	-2.48311
FBgn0000579	Eno	-0.419208	9.54062	-4.01529	0.00297966	0.0283638	-2.48432
FBgn0040092	lectin-46Cb	2.34103	0.831894	3.20493	0.0106124	0.069043	-2.4856
FBgn0038296	Kpc1	-0.634724	5.20466	-3.88416	0.00363925	0.032306	-2.49034
FBgn0259834	out	-0.822962	2.94011	-3.65824	0.0051637	0.0414748	-2.49104
FBgn0033652	ths	0.653289	6.66306	3.98903	0.00310078	0.0290674	-2.49204
FBgn0034959	Xxylt	-0.498692	4.85907	-3.85788	0.00378913	0.0332194	-2.49452
FBgn0034877	levy	-0.53873	6.61443	-3.97374	0.00317374	0.0294633	-2.49818
FBgn0030396	CG2556	-0.782799	3.37868	-3.64725	0.00525324	0.0419717	-2.49826
FBgn0031048	CG12237	0.584625	6.6713	3.98024	0.00314254	0.0292509	-2.50307
FBgn0015279	Pi3K92E	0.464444	7.83137	4.00195	0.00304054	0.0287068	-2.50323
FBgn0031872	ihog	-0.47762	7.96783	-3.99991	0.00304997	0.0287614	-2.50787
FBgn0021967	ND-PDSW	-0.450153	5.51592	-3.88761	0.00362005	0.0321898	-2.51491
FBgn0023416	Ac3	0.819462	4.20242	3.62493	0.00544012	0.0431041	-2.5158
FBgn0266696	Svil	0.486315	8.10217	3.99461	0.00307462	0.0288735	-2.51817
FBgn0265423	lncRNA:CR44335	-2.72933	-2.34697	-3.22353	0.0102991	0.0676153	-2.5184
FBgn0033654	Sobp	-1.07444	2.03677	-3.54981	0.00612183	0.0470903	-2.52078
FBgn0051673	CG31673	0.833496	3.59195	3.57716	0.00586379	0.0455646	-2.52191
FBgn0285926	Imp	1.02454	9.95777	3.98498	0.00311994	0.0291951	-2.53262
FBgn0266970	lncRNA:CR45421	4.92427	-1.12006	3.57837	0.00585265	0.0455514	-2.533
FBgn0038842	hdly	0.38784	7.17324	3.9769	0.00315855	0.0293481	-2.53352
FBgn0033696	Cyp6g2	1.5918	0.262672	3.1953	0.0107787	0.069823	-2.53737
FBgn0263930	dally	0.406515	8.90334	3.98237	0.00313238	0.0292379	-2.53788
FBgn0029710	CG3568	0.997309	2.39939	3.40086	0.00775168	0.0553856	-2.53987
FBgn0066365	dyl	5.83955	-2.95	3.38357	0.00796832	0.0564744	-2.54278
FBgn0264090	CG43759	-0.754388	7.06802	-3.96536	0.00321449	0.0297369	-2.54376
FBgn0052230	ND-MLRQ	-0.912211	4.97914	-3.79071	0.0042026	0.0356561	-2.54659
FBgn0040551	CG11686	-0.541313	5.46831	-3.91638	0.00346402	0.0313576	-2.55013
FBgn0029849	Efr	0.51875	4.7674	3.7858	0.00423465	0.0358704	-2.55089
FBgn0038953	CG18596	0.474232	6.08872	3.92535	0.00341684	0.0310638	-2.55102
FBgn0039240	CG3744	0.423262	6.52862	3.94482	0.00331676	0.030337	-2.55261
FBgn0003218	rdgB	0.604349	4.28473	3.7376	0.00456313	0.0378324	-2.55274
FBgn0260741	CG3281	-1.21361	4.83958	-3.80901	0.00408545	0.0349568	-2.55301
FBgn0261625	GLS	1.07674	1.29619	3.31907	0.00883367	0.0610332	-2.55492
FBgn0032480	Edem2	-0.487534	5.97003	-3.9236	0.00342599	0.0311202	-2.55706
FBgn0264561	Glg1	-0.371867	7.69523	-3.96602	0.00321129	0.0297369	-2.55838
FBgn0040324	Ephrin	-0.467084	7.22236	-3.96126	0.00323466	0.0298454	-2.55902
FBgn0051103	CG31103	1.45688	1.88172	3.23282	0.0101461	0.0669171	-2.55976
FBgn0031955	CG14535	-5.33977	-4.90404	-3.87407	0.00369608	0.0326236	-2.56036
FBgn0039927	CG11155	1.41737	1.28048	3.21541	0.0104347	0.0682814	-2.56068
FBgn0029766	CG15784	1.01008	5.90837	3.88798	0.00361803	0.0321898	-2.56227
FBgn0032040	CG13386	5.07056	-2.17486	3.53594	0.00625721	0.0477141	-2.56349
FBgn0033592	CG13215	5.67648	-2.99586	3.76736	0.00435729	0.0364988	-2.5662
FBgn0033886	Rpn13	-0.384427	7.38382	-3.95649	0.00325825	0.0300239	-2.56729
FBgn0004512	Mdr49	0.578312	5.19875	3.89221	0.00359463	0.0320719	-2.56753
FBgn0005775	Con	-1.28128	2.0992	-3.61131	0.00555752	0.0437811	-2.56912
FBgn0032285	CG17108	5.40223	0.673635	3.51518	0.00646567	0.0489823	-2.56995
FBgn0034021	CG8180	0.625733	5.16414	3.82089	0.00401126	0.0345328	-2.57005
FBgn0267330	KdelR	-0.509641	8.06195	-3.96125	0.00323471	0.0298454	-2.57008
FBgn0030093	Bap111	-0.498834	7.09925	-3.94551	0.00331323	0.030331	-2.5715
FBgn0031869	CG18304	1.97897	0.494743	3.13986	0.011789	0.0744916	-2.57417
FBgn0261059	Sfp78E	-2.71969	-0.363777	-3.13197	0.0119405	0.0750446	-2.57493
FBgn0038826	Syp	-0.732551	10.8141	-3.95619	0.00325975	0.0300239	-2.57572
FBgn0285913	red	-0.451095	7.65442	-3.95505	0.00326539	0.0300375	-2.57621
FBgn0028871	Cpr35B	-1.08016	1.05057	-3.30816	0.00898948	0.0615632	-2.58441
FBgn0003710	tipE	3.49282	-1.17081	3.32693	0.00872314	0.0605226	-2.58473
FBgn0286511	Pld	0.480191	6.17998	3.90649	0.00351682	0.0316454	-2.58489
FBgn0029989	CG15333	5.64734	-4.9533	3.85239	0.00382127	0.0334432	-2.58598
FBgn0030816	CG16700	0.659953	3.45245	3.5675	0.00595362	0.0460597	-2.58738
FBgn0039612	Nepl19	2.86755	-0.471479	3.16179	0.0113782	0.0727237	-2.58831
FBgn0027841	CstF64	-0.626155	4.54384	-3.72622	0.00464452	0.0383264	-2.58834
FBgn0259211	grh	-0.682799	8.99299	-3.94991	0.00329109	0.030203	-2.58938
FBgn0035179	CG12038	-1.45653	-0.849651	-3.21769	0.0103965	0.0681424	-2.59401
FBgn0034748	CG17807	0.594097	4.99439	3.80876	0.00408702	0.0349568	-2.59786
FBgn0040056	CG17698	0.604321	6.48899	3.91001	0.00349796	0.0315294	-2.60336
FBgn0004588	Eig71Ea	-3.09163	-3.26397	-3.12561	0.0120642	0.0755071	-2.60508
FBgn0026090	Lamtor5	0.689682	4.00392	3.65297	0.00520644	0.041781	-2.6068
FBgn0010228	HmgZ	-0.526419	8.17572	-3.93602	0.00336158	0.0306672	-2.60786
FBgn0036058	CG6707	0.387289	6.25806	3.90445	0.00352784	0.0317097	-2.60917
FBgn0053302	Cpr31A	-2.74334	-2.02428	-3.16517	0.0113162	0.0724592	-2.6115
FBgn0029969	Acat1	-0.539417	6.5397	-3.89035	0.00360491	0.0321364	-2.61724
FBgn0262587	CG43124	1.52166	1.10684	3.23469	0.0101155	0.0667573	-2.61744
FBgn0037883	Dph3	0.86619	2.76322	3.43097	0.00738905	0.0535935	-2.61895
FBgn0034958	CG3907	0.394948	6.14931	3.88762	0.00362	0.0321898	-2.62331
FBgn0035777	CG8563	1.77891	1.23631	3.13232	0.0119339	0.0750446	-2.62597
FBgn0035772	Sh3beta	0.473486	7.99675	3.92617	0.00341258	0.0310519	-2.62735
FBgn0003295	ru	-1.54498	-0.480866	-3.13041	0.0119709	0.0751458	-2.62931
FBgn0004087	Dhfr	-0.634045	5.20045	-3.78171	0.00426153	0.0359077	-2.63196
FBgn0052681	CG32681	1.02588	2.18553	3.3678	0.00817142	0.05755	-2.63343
FBgn0021814	Vps28	0.565639	5.00976	3.79683	0.00416301	0.0354775	-2.63403
FBgn0032258	Cog4	-0.481291	6.20957	-3.88007	0.00366218	0.0324549	-2.63729
FBgn0052441	EMC10	-0.720245	6.02022	-3.86806	0.00373035	0.0328109	-2.64389
FBgn0032774	CG17549	0.558318	5.58066	3.83428	0.00392933	0.034134	-2.64907
FBgn0019660	lncRNA:roX2	5.92347	-1.67946	3.7389	0.00455394	0.0377858	-2.64926
FBgn0263706	CG43658	0.839333	7.94413	3.91196	0.00348751	0.0315089	-2.64972
FBgn0041225	Gr94a	1.70256	0.314724	3.12178	0.0121393	0.075842	-2.64981
FBgn0037835	CG14687	-4.8489	-1.44537	-3.20571	0.0105991	0.0689988	-2.65231
FBgn0011695	EbpIII	1.3347	1.72951	3.18775	0.0109107	0.0704814	-2.65265
FBgn0036895	ms(3)76Cc	2.67114	-0.143315	3.07145	0.0131721	0.0806695	-2.65319
FBgn0037643	ScsbetaA	0.416828	7.55427	3.9016	0.00354329	0.0317751	-2.65972
FBgn0029114	Tollo	-0.38685	8.50462	-3.90405	0.00352998	0.0317097	-2.66312
FBgn0010401	Os-C	-1.61151	-0.619914	-3.1424	0.0117407	0.0743201	-2.66316
FBgn0004638	drk	0.466288	8.04626	3.90232	0.0035394	0.0317673	-2.66488
FBgn0027586	CG5867	5.94706	0.77485	3.31414	0.00890374	0.0612927	-2.66636
FBgn0026869	Tdg	0.53791	7.75802	3.89561	0.00357595	0.0319593	-2.67183
FBgn0027339	jim	0.524148	9.27305	3.89864	0.00355939	0.0318653	-2.67195
FBgn0004419	me31B	-0.367039	8.58599	-3.89766	0.0035647	0.0318858	-2.6736
FBgn0036211	CG5946	0.614661	5.67695	3.81995	0.00401709	0.0345548	-2.67524
FBgn0034030	CG8192	-1.26514	0.697807	-3.20383	0.0106313	0.0691232	-2.67559
FBgn0265671	lncRNA:CR44478	1.76632	-0.0451083	3.06081	0.0134017	0.0814608	-2.67807
FBgn0039941	CG17167	-1.39669	1.39773	-3.2779	0.00943665	0.0635498	-2.68492
FBgn0036133	emei	-0.541219	5.15749	-3.77213	0.00432517	0.0362585	-2.68635
FBgn0032429	CG5446	-0.445133	6.27775	-3.84819	0.00384607	0.0336014	-2.69111
FBgn0265623	Su(z)2	-0.515091	5.051	-3.76075	0.00440215	0.0367869	-2.69401
FBgn0051989	Cap-D3	0.554566	4.51488	3.67057	0.00506518	0.0409015	-2.69974
FBgn0032908	CG9270	-1.76281	0.310081	-3.05318	0.0135691	0.0820994	-2.70203
FBgn0039613	Nepl20	2.80849	0.150888	3.03978	0.013868	0.0832633	-2.70308
FBgn0031974	CG12560	2.29426	0.761114	3.02724	0.0141537	0.084378	-2.71318
FBgn0011211	blw	-0.421678	9.16458	-3.8681	0.00373013	0.0328109	-2.72116
FBgn0030905	CG15059	4.739	-2.53532	3.36225	0.00824417	0.0579234	-2.72139
FBgn0029123	SoxN	2.04625	-0.63342	3.02188	0.0142778	0.0848267	-2.72236
FBgn0288433	L	-1.57102	0.332495	-3.08628	0.0128587	0.0792563	-2.72357
FBgn0050035	Tret1-1	1.01962	3.41911	3.51628	0.00645447	0.0489704	-2.72783
FBgn0086662	snoRNA:Psi28S-3186	-2.75497	-0.331871	-3.03316	0.0140181	0.083854	-2.7289
FBgn0037530	EMC1	-0.384437	7.26024	-3.84864	0.0038434	0.0336014	-2.73865
FBgn0050295	Ipk1	0.573434	4.39167	3.64717	0.00525392	0.0419717	-2.73975
FBgn0000459	disco	-0.962618	2.24636	-3.33938	0.00855109	0.0596822	-2.74166
FBgn0024432	Dlc90F	0.362244	6.64073	3.82915	0.00396046	0.0342634	-2.7441
FBgn0052645	CG32645	-1.29709	0.873295	-3.18575	0.010946	0.0706036	-2.74832
FBgn0027363	Stam	0.416759	6.38932	3.82478	0.00398728	0.0344107	-2.75321
FBgn0263832	Rcd5	0.518483	6.03181	3.79657	0.00416472	0.0354775	-2.75439
FBgn0033079	Fmo-2	1.02357	2.34442	3.30203	0.00907825	0.0619671	-2.75575
FBgn0263006	SERCA	-0.439183	9.37261	-3.8459	0.00385961	0.0336392	-2.75652
FBgn0002736	mago	-0.583739	6.33139	-3.79344	0.0041849	0.0355632	-2.75693
FBgn0037503	CG14598	0.837834	4.6767	3.60526	0.00561056	0.0440245	-2.76053
FBgn0262737	mub	-0.780039	7.73755	-3.83999	0.00389491	0.0338909	-2.76083
FBgn0031498	CG17260	0.890032	2.6707	3.36713	0.00818011	0.05755	-2.76234
FBgn0266211	CR44906	-2.34734	0.342805	-2.99385	0.0149448	0.0873814	-2.7637
FBgn0265190	PIG-S	-0.479657	4.9549	-3.69915	0.00484437	0.0396037	-2.76479
FBgn0289556	NA	0.686734	8.02507	3.83354	0.00393377	0.0341445	-2.77254
FBgn0016762	angel	0.609407	4.30324	3.58495	0.00579236	0.0452422	-2.77611
FBgn0030780	CG13008	5.40526	-1.64197	3.27033	0.00955204	0.0642038	-2.77796
FBgn0030345	CG1847	-0.695099	3.37542	-3.43657	0.00732354	0.0533753	-2.77929
FBgn0030955	CG6891	0.409053	9.26146	3.82946	0.0039586	0.0342634	-2.78257
FBgn0039508	CG3368	0.444829	6.20061	3.78732	0.0042247	0.0358149	-2.78692
FBgn0026084	cib	0.524898	10.4207	3.82327	0.00399655	0.0344343	-2.79081
FBgn0260970	Ubr3	-0.456321	8.12306	-3.8241	0.00399143	0.0344184	-2.79091
FBgn0003206	Ras64B	0.40331	6.5628	3.80118	0.00413515	0.0353112	-2.79374
FBgn0029079	icln	-0.427512	5.25195	-3.68285	0.00496909	0.0403409	-2.79375
FBgn0004811	fs(2)ltoPP43	-0.405197	6.19263	-3.78206	0.00425924	0.0359077	-2.79476
FBgn0036417	CG7906	-3.26634	-3.75431	-3.09803	0.0126158	0.07803	-2.79943
FBgn0024230	Hs2st	-0.511603	4.80857	-3.66411	0.00511656	0.0412426	-2.79993
FBgn0010417	Taf6	0.43072	6.1507	3.77377	0.0043142	0.0362333	-2.80428
FBgn0015024	CkIalpha	-0.349658	9.96497	-3.81555	0.00404445	0.0347053	-2.80438
FBgn0037350	Dph4	0.832241	2.67141	3.34536	0.00846968	0.0592876	-2.80456
FBgn0054034	CG34034	5.1698	-5.08778	3.56906	0.00593897	0.0460339	-2.80637
FBgn0286203	stw	0.531021	6.03595	3.78419	0.00424522	0.035876	-2.80916
FBgn0038156	side-IV	-1.27112	0.819453	-3.12644	0.012048	0.0754503	-2.80973
FBgn0031515	CG9664	-3.4349	-2.50219	-3.0818	0.0129526	0.0796955	-2.81237
FBgn0000150	awd	-0.439085	10.5703	-3.80927	0.00408381	0.0349568	-2.81413
FBgn0039862	kek6	-0.689333	4.59569	-3.57678	0.00586732	0.0455646	-2.8212
FBgn0028969	deltaCOP	-0.358925	7.31921	-3.79827	0.00415376	0.0354414	-2.82174
FBgn0025702	Srpk79D	1.49582	1.165	3.06574	0.0132948	0.0811854	-2.8224
FBgn0037358	elm	0.553251	5.58271	3.71044	0.00475997	0.0390347	-2.82292
FBgn0266223	lncRNA:CR44918	0.848959	3.05237	3.38055	0.00800677	0.0566707	-2.83076
FBgn0025885	Inos	-0.417458	5.55492	-3.72361	0.00466343	0.0384223	-2.8366
FBgn0011592	fra	-0.764509	7.80238	-3.7947	0.0041768	0.035523	-2.83837
FBgn0025725	alphaCOP	-0.42826	8.38991	-3.79532	0.0041728	0.0355176	-2.83878
FBgn0265003	koi	0.487538	7.85068	3.79235	0.004192	0.0355948	-2.83924
FBgn0036836	CG11619	1.41703	1.46205	3.15447	0.0115136	0.0731899	-2.84003
FBgn0002932	neur	0.935197	3.75733	3.4888	0.00674118	0.0504202	-2.84069
FBgn0035192	galene	3.18326	-0.960623	2.98226	0.0152299	0.088493	-2.84213
FBgn0261799	dsx-c73A	-1.39391	-0.485575	-3.05077	0.0136221	0.0823042	-2.84505
FBgn0260006	drd	1.35907	1.84758	3.0396	0.013872	0.0832633	-2.84564
FBgn0033458	Lime	2.62527	-0.249684	2.92685	0.0166722	0.0946314	-2.84618
FBgn0040093	lectin-46Ca	1.711	1.28268	3.0155	0.014427	0.0855239	-2.84981
FBgn0265416	Neto	5.73969	-2.54844	3.45469	0.00711573	0.0523309	-2.85238
FBgn0287873	zip	0.695596	11.4885	3.78295	0.00425335	0.0359077	-2.85355
FBgn0262656	Myc	0.750485	9.28426	3.78521	0.00423854	0.0358745	-2.85501
FBgn0030703	MSBP	-0.595384	7.72116	-3.7815	0.00426289	0.0359077	-2.85649
FBgn0031590	CG3702	-0.432819	6.88938	-3.76675	0.00436137	0.0365039	-2.85814
FBgn0025643	CG3588	2.15203	1.33417	2.94254	0.0162502	0.0928858	-2.86224
FBgn0288310	mv	0.550606	5.96162	3.7269	0.00463962	0.0383264	-2.86366
FBgn0041713	yellow-c	1.46806	2.10861	3.03667	0.0139383	0.083519	-2.86526
FBgn0034075	Asph	-1.42303	2.633	-3.15488	0.011506	0.0731861	-2.86578
FBgn0261570	raskol	0.765781	6.77632	3.75958	0.00441011	0.0368161	-2.8668
FBgn0052364	tut	-1.63813	1.73425	-3.02335	0.0142437	0.0847608	-2.87127
FBgn0032421	crok	-0.429164	7.03542	-3.76121	0.00439899	0.0367869	-2.87392
FBgn0024985	Rilpl	0.453006	6.5124	3.75078	0.00447074	0.0372715	-2.87461
FBgn0025366	Ip259	0.477208	7.1241	3.75921	0.00441263	0.0368161	-2.87517
FBgn0037074	Tbc1d8-9	0.362394	6.63045	3.75	0.00447612	0.0372868	-2.87962
FBgn0260933	rempA	0.563989	4.15041	3.48696	0.00676091	0.0504247	-2.8825
FBgn0034500	CG11200	-0.449426	5.71087	-3.68967	0.00491647	0.0400688	-2.88455
FBgn0037603	Sys1	0.698326	3.72687	3.46428	0.00700831	0.0517681	-2.88482
FBgn0038221	IFT54	-0.887241	2.15506	-3.24548	0.00994142	0.06598	-2.88485
FBgn0020637	Lcp65Ag2	5.17422	-2.35936	3.4518	0.00714854	0.052499	-2.88646
FBgn0035155	RabX6	1.08331	2.23061	3.19566	0.0107724	0.069823	-2.88655
FBgn0036862	Gbs-76A	0.44283	4.36596	3.61069	0.00556294	0.0437811	-2.88804
FBgn0028852	CG15262	5.26976	-4.75751	3.42929	0.00740878	0.0536628	-2.89219
FBgn0036607	CG13059	3.51069	-3.4861	2.9783	0.0153286	0.0888706	-2.89342
FBgn0002719	Men	0.620762	5.43279	3.64007	0.00531259	0.0423161	-2.89928
FBgn0038143	CG9813	3.42657	-1.06802	2.92789	0.0166438	0.094572	-2.8995
FBgn0051030	VhaAC45RP	1.50138	-0.0199746	2.92596	0.0166963	0.0947171	-2.9045
FBgn0028516	ZnT35C	5.58438	-4.67223	3.37642	0.00805977	0.0569312	-2.91142
FBgn0040565	CG7606	-2.9226	-2.71143	-2.9653	0.0156573	0.0902307	-2.91168
FBgn0040493	grsm	-0.36125	7.7628	-3.74746	0.00449382	0.0373458	-2.91179
FBgn0034394	CG15096	3.16228	-0.647101	2.92323	0.0167712	0.0949888	-2.91182
FBgn0015222	Fer1HCH	0.383339	8.17855	3.74934	0.00448074	0.0372959	-2.91329
FBgn0038037	Cyp9f2	1.28694	2.44287	3.16979	0.0112319	0.0720508	-2.9149
FBgn0015609	CadN	-0.849193	5.99238	-3.70304	0.00481511	0.039395	-2.9161
FBgn0035553	CG13722	1.42771	0.133974	2.98993	0.0150408	0.087781	-2.92208
FBgn0035593	Yod1	-0.498361	5.69824	-3.67459	0.00503354	0.0406771	-2.92355
FBgn0003371	sgg	0.541199	8.14696	3.74002	0.004546	0.0377497	-2.92808
FBgn0033204	CG2065	4.65025	-2.03669	3.12087	0.0121573	0.0758642	-2.93408
FBgn0029596	CG14054	1.77077	0.270679	2.93373	0.0164856	0.0939671	-2.93487
FBgn0027569	cert	0.416914	5.75288	3.66269	0.00512792	0.0412737	-2.93506
FBgn0031357	mRpL48	-0.624894	4.03652	-3.42317	0.00748119	0.0540711	-2.93722
FBgn0036271	Pbgs	-0.66179	4.08716	-3.43658	0.00732343	0.0533753	-2.9391
FBgn0264489	CG43897	0.817697	4.89903	3.51685	0.00644871	0.0489619	-2.94057
FBgn0028523	CG5888	0.930835	2.3712	3.23631	0.0100892	0.0666255	-2.94501
FBgn0004227	nonA	-0.3392	8.2898	-3.7267	0.0046411	0.0383264	-2.94997
FBgn0031566	CG2818	-0.483332	5.72764	-3.66233	0.00513084	0.0412737	-2.95072
FBgn0038188	Art9	-1.47568	0.414828	-2.92526	0.0167155	0.0947549	-2.95232
FBgn0036984	CG13248	5.85504	-3.62697	3.30858	0.00898332	0.0615632	-2.95427
FBgn0008635	betaCOP	-0.400011	7.9169	-3.72051	0.00468598	0.038578	-2.95789
FBgn0013771	Cyp6a9	5.55039	-2.09121	3.31413	0.00890389	0.0612927	-2.96089
FBgn0037440	CRAT	-0.402874	6.11543	-3.68436	0.00495735	0.0402775	-2.96108
FBgn0262636	dati	-4.62104	-0.685085	-2.91438	0.0170155	0.0959091	-2.96177
FBgn0027599	CG2790	0.44816	5.26919	3.60326	0.00562815	0.0441184	-2.96503
FBgn0027527	Osi6	4.99436	-2.07897	2.85951	0.0186146	0.101972	-2.96944
FBgn0267693	asRNA:CR46029	2.03549	-0.256225	2.8314	0.0194923	0.105274	-2.97267
FBgn0260942	bond	1.34251	2.52338	3.05507	0.0135272	0.0819875	-2.9745
FBgn0087035	AGO2	0.377507	8.85719	3.71114	0.00475478	0.0390282	-2.97582
FBgn0286898	Tango1	-0.37038	7.43005	-3.7045	0.00480418	0.0393361	-2.97808
FBgn0031168	CG1722	4.57276	-1.95727	3.13695	0.0118447	0.074699	-2.98005
FBgn0034706	CG11275	0.41672	6.44517	3.68237	0.0049728	0.0403409	-2.98532
FBgn0038405	CG8927	1.80852	2.27398	3.00414	0.0146965	0.0865773	-2.98636
FBgn0263022	CG43317	3.57879	-1.97532	2.94114	0.0162872	0.093047	-2.9869
FBgn0264075	tgo	-0.363676	6.29313	-3.66908	0.00507703	0.0409659	-2.98723
FBgn0011740	alpha-Man-IIa	-0.387209	7.07955	-3.69245	0.00489521	0.0399264	-2.98928
FBgn0016081	fry	0.5221	7.16465	3.69401	0.00488331	0.0398602	-2.99116
FBgn0040333	brv3	5.79782	-3.47312	3.25055	0.00986062	0.0657333	-2.99422
FBgn0020235	ATPsyngamma	-0.357349	7.36294	-3.68897	0.00492187	0.0400819	-2.99505
FBgn0053516	dpr3	2.70831	-1.25911	2.81223	0.0201148	0.107517	-2.99851
FBgn0025574	Pli	-0.38338	7.00079	-3.68723	0.00493521	0.0401285	-2.99897
FBgn0026576	Pisd	0.641118	3.79901	3.33585	0.0085995	0.0599011	-3.00028
FBgn0034788	CG13532	4.68907	-1.70934	2.99461	0.0149265	0.0873814	-3.00191
FBgn0010803	TrpRS	-0.650981	6.62703	-3.66379	0.00511915	0.0412426	-3.00295
FBgn0037913	fabp	-0.445711	7.1429	-3.68114	0.0049823	0.0403869	-3.00597
FBgn0263239	dar1	0.66316	3.87329	3.45897	0.00706763	0.0520976	-3.00901
FBgn0031100	CG1504	-4.9671	-4.59842	-3.24626	0.00992898	0.06598	-3.01218
FBgn0000542	ec	0.476654	8.68432	3.68787	0.00493028	0.0401194	-3.01387
FBgn0004057	Zw	0.833001	4.23879	3.47037	0.00694099	0.0515723	-3.01554
FBgn0029959	Rab39	0.691028	3.99777	3.41138	0.00762291	0.0546981	-3.01624
FBgn0001137	grk	1.26623	1.10085	2.93804	0.0163701	0.0934191	-3.0183
FBgn0051798	CG31798	1.03867	1.7094	3.03711	0.0139283	0.0835065	-3.01852
FBgn0261673	nemy	-0.85669	3.02668	-3.46865	0.00695996	0.0516536	-3.01889
FBgn0030586	CG12539	-1.63661	-2.54481	-2.84362	0.0191056	0.103758	-3.02045
FBgn0262534	CG43088	4.77229	-5.17699	3.28531	0.00932505	0.0629994	-3.02454
FBgn0264607	CaMKII	0.342377	8.13664	3.67805	0.00500641	0.0405511	-3.02902
FBgn0284248	Cyt-c-p	0.537884	6.77408	3.65208	0.00521371	0.041781	-3.02969
FBgn0050115	GEFmeso	0.706314	5.89999	3.6381	0.00532898	0.0424146	-3.03005
FBgn0266417	ringer	1.96668	-0.141307	2.78749	0.0209484	0.11027	-3.0322
FBgn0034590	Magi	0.52962	5.77846	3.61839	0.00549615	0.0434501	-3.0323
FBgn0014859	Hr38	1.8449	0.8407	2.82918	0.0195633	0.105532	-3.03495
FBgn0038420	CG10311	-2.54743	0.552714	-2.79424	0.0207176	0.109688	-3.03573
FBgn0037339	Pi4KIIalpha	0.583533	4.69611	3.50888	0.00653043	0.0492985	-3.03909
FBgn0000330	cm	-0.374719	5.65864	-3.59383	0.00571213	0.0446885	-3.04104
FBgn0004861	ph-p	-0.378585	6.61715	-3.64415	0.00527878	0.0421104	-3.04293
FBgn0036028	CG16717	0.493134	4.67205	3.49948	0.00662827	0.0498231	-3.04328
FBgn0027660	blot	0.448356	6.78265	3.65214	0.00521322	0.041781	-3.04376
FBgn0023521	CG3587	-0.596469	3.71453	-3.35495	0.00834088	0.0585638	-3.04711
FBgn0036801	MYPT-75D	-0.655998	4.87116	-3.53602	0.00625645	0.0477141	-3.04756
FBgn0262109	lncRNA:CR42862	0.490574	11.9655	3.65999	0.0051496	0.041393	-3.05134
FBgn0032681	CG10283	0.654191	4.77915	3.56887	0.00594077	0.0460339	-3.0522
FBgn0030778	CG4678	2.46212	-0.270942	2.7998	0.0205294	0.109172	-3.05438
FBgn0033202	CG1339	4.96068	-2.88186	3.17084	0.011213	0.0719732	-3.05734
FBgn0027655	htt	0.451867	6.55827	3.63652	0.00534225	0.0424882	-3.05779
FBgn0265496	lncRNA:CR44365	4.71615	-4.70367	3.24174	0.0100013	0.0662527	-3.05906
FBgn0038552	Alg1	0.483539	5.23942	3.54331	0.00618492	0.0474372	-3.06258
FBgn0083961	CG34125	0.789548	2.92547	3.21488	0.0104436	0.0682814	-3.06382
FBgn0032857	CG10947	4.05858	-2.0897	2.9185	0.0169013	0.0953672	-3.06445
FBgn0031169	CG1494	3.4031	-1.13519	2.82115	0.0198225	0.106431	-3.06612
FBgn0031907	CG5171	-2.00842	-0.160489	-2.88911	0.0177337	0.0984313	-3.06929
FBgn0267323	lncRNA:CR45759	-1.30172	0.881236	-2.91054	0.0171228	0.0962564	-3.07121
FBgn0000504	dsx	-0.554325	6.25636	-3.61664	0.00551127	0.0435044	-3.07199
FBgn0015737	Hmu	-0.365026	7.84113	-3.65044	0.00522713	0.0418567	-3.07222
FBgn0265344	lncRNA:CR44298	5.59508	-3.66766	3.15727	0.0114616	0.073054	-3.07627
FBgn0036481	CG16959	-0.694298	3.55514	-3.2708	0.00954477	0.0641959	-3.0792
FBgn0260659	CG42542	-0.421731	6.13666	-3.60944	0.00557384	0.0438342	-3.08027
FBgn0267173	lncRNA:CR45613	4.74456	-2.26631	2.99988	0.0147988	0.0868977	-3.08897
FBgn0260463	Unc-115b	0.880909	1.90775	3.0626	0.0133627	0.081318	-3.09778
FBgn0027111	miple1	0.433512	6.87969	3.62258	0.00546017	0.0432305	-3.09807
FBgn0035708	axed	2.13866	-0.540265	2.75741	0.0220095	0.114116	-3.09943
FBgn0266161	lncRNA:CR44867	-3.40753	-3.83794	-2.86833	0.0183474	0.10104	-3.09949
FBgn0264310	lncRNA:CR43785	1.75718	-0.139727	2.76807	0.0216275	0.11269	-3.09967
FBgn0031559	CG3513	4.9028	-4.56975	3.16932	0.0112404	0.0720616	-3.10083
FBgn0260934	par-1	0.4333	9.14123	3.63301	0.00537166	0.042685	-3.1028
FBgn0025724	beta'COP	-0.37777	8.42862	-3.63212	0.00537913	0.042685	-3.10442
FBgn0003638	su(w[a])	0.388167	8.36331	3.63216	0.00537882	0.042685	-3.10446
FBgn0034661	tpr	1.15678	2.08538	2.96122	0.015762	0.0906854	-3.10481
FBgn0029813	AgmNAT	1.67121	1.32209	2.84769	0.0189785	0.103431	-3.10597
FBgn0064225	RpL5	0.369331	11.8041	3.62666	0.00542535	0.0430193	-3.10791
FBgn0052425	CG32425	0.357493	6.95979	3.61103	0.00555994	0.0437811	-3.10887
FBgn0034263	CG10934	6.77605	-3.85372	3.05794	0.0134644	0.0817477	-3.11036
FBgn0262576	CG43116	-4.86932	-3.10636	-3.11493	0.0122748	0.0763269	-3.11541
FBgn0033184	mEFTu2	0.577237	3.70615	3.29536	0.0091759	0.0624667	-3.11572
FBgn0032775	CG17544	0.462203	6.65178	3.59589	0.00569371	0.0445775	-3.11584
FBgn0036341	Syx13	0.470384	4.70648	3.45113	0.00715613	0.0525181	-3.11672
FBgn0029504	CHES-1-like	0.657949	5.44111	3.51567	0.00646073	0.0489823	-3.11822
FBgn0033724	CG8501	0.793771	3.86649	3.49711	0.0066531	0.0499351	-3.11933
FBgn0034736	gas	1.93847	-0.627144	2.71793	0.0234851	0.119074	-3.12394
FBgn0261526	NT1	-0.914011	2.82482	-3.28574	0.00931854	0.0629994	-3.124
FBgn0027835	Dp1	-0.42789	9.40977	-3.61934	0.00548794	0.0434177	-3.12438
FBgn0267336	Glut4EF	1.10963	3.25864	3.26867	0.0095776	0.0642937	-3.12657
FBgn0036259	CG9760	-1.28761	1.77787	-2.9522	0.0159959	0.0917805	-3.12854
FBgn0052029	Cpr66D	-0.540209	3.71184	-3.3215	0.00879934	0.0609309	-3.12888
FBgn0262955	Polr2B	-0.489509	8.55068	-3.617	0.00550815	0.0435044	-3.12899
FBgn0001089	Gal	-1.03729	0.739699	-3.05423	0.0135457	0.0820524	-3.1336
FBgn0014029	Septin2	0.388989	6.46469	3.58411	0.00580007	0.0452422	-3.13361
FBgn0016685	Nlp	-0.371699	9.29822	-3.61266	0.00554573	0.0437436	-3.13606
FBgn0036551	CG17029	1.72949	0.559327	2.72143	0.0233504	0.118505	-3.14312
FBgn0036449	bmm	-1.76177	2.03376	-3.02122	0.0142933	0.0848267	-3.14331
FBgn0030672	CG9281	0.370467	8.63505	3.60851	0.005582	0.0438657	-3.14345
FBgn0028899	CG31817	0.980178	2.86375	3.13443	0.0118931	0.0749249	-3.14478
FBgn0052625	CG32625	2.02032	0.0698075	2.70481	0.0239974	0.120627	-3.14787
FBgn0261628	CG42711	1.85811	0.255771	2.74522	0.022455	0.116026	-3.1483
FBgn0020655	ArfGAP1	-0.402664	6.23109	-3.56665	0.00596155	0.0460597	-3.14878
FBgn0039316	CG11893	3.13454	-0.0633132	2.69726	0.0242973	0.121516	-3.15009
FBgn0263413	lncRNA:CR43459	2.27749	0.792035	2.72424	0.023243	0.118369	-3.15218
FBgn0036186	CG6071	0.768344	3.05769	3.17423	0.0111517	0.0716234	-3.15225
FBgn0024150	Ac78C	2.50842	-0.713325	2.69373	0.0244391	0.12186	-3.15384
FBgn0031805	Nepl4	4.60349	-1.39625	2.77634	0.0213357	0.111611	-3.15956
FBgn0028939	NimC2	-2.03259	-1.18898	-2.81342	0.0200757	0.107441	-3.15969
FBgn0037923	CG6813	0.872273	3.00641	3.12116	0.0121515	0.0758642	-3.16069
FBgn0039875	sip3	-0.39822	5.57553	-3.52095	0.00640702	0.0486804	-3.16422
FBgn0264887	lncRNA:CR44078	2.87623	-1.56949	2.73398	0.0228735	0.117441	-3.16505
FBgn0037850	CG14695	2.67294	-1.84292	2.72447	0.0232339	0.118369	-3.16527
FBgn0037391	CG2017	0.620517	3.9095	3.28874	0.00927385	0.0628144	-3.1663
FBgn0051415	CG31415	3.41506	-1.78929	2.73823	0.0227145	0.11698	-3.1691
FBgn0031824	CG9547	0.85522	4.21608	3.295	0.00918106	0.0624667	-3.17258
FBgn0260004	Snmp1	5.09685	-2.44705	2.98013	0.015283	0.0886549	-3.17486
FBgn0027057	CSN1b	-0.618613	7.04767	-3.5687	0.00594232	0.0460339	-3.18405
FBgn0035083	Tina-1	0.537716	7.2282	3.5684	0.00594521	0.0460339	-3.18614
FBgn0050279	CR30279	-1.77556	-0.949043	-2.68249	0.0248954	0.123493	-3.18832
FBgn0035056	spz6	-0.887327	2.33009	-3.20195	0.0106635	0.0692474	-3.18917
FBgn0050099	CG30099	1.36959	0.414196	2.75746	0.0220078	0.114116	-3.19023
FBgn0051217	modSP	0.378849	6.36646	3.55684	0.00605443	0.046674	-3.19166
FBgn0033397	Cyp4p3	4.72332	-3.2138	3.06094	0.0133989	0.0814608	-3.19171
FBgn0250820	meigo	-0.47189	5.49395	-3.5011	0.00661126	0.0497661	-3.19287
FBgn0037963	Cad87A	-0.651616	8.26347	-3.57688	0.00586635	0.0455646	-3.19386
FBgn0263220	Hk	2.93582	-0.0133734	2.6599	0.0258381	0.125861	-3.19728
FBgn0261550	Orp8	0.50344	6.4975	3.54179	0.00619974	0.0474611	-3.20067
FBgn0267668	lncRNA:CR46006	-1.13337	1.83028	-3.00493	0.0146774	0.0865219	-3.20254
FBgn0030863	CG8188	0.410624	7.28878	3.56072	0.0060175	0.0464232	-3.20438
FBgn0263256	CG43394	0.749921	3.84222	3.23782	0.0100647	0.066547	-3.20994
FBgn0034437	CG10051	-4.26593	-3.38741	-2.94622	0.0161527	0.0924789	-3.21044
FBgn0261238	Alh	-0.480648	6.57846	-3.54864	0.00613316	0.0471087	-3.21368
FBgn0031703	Acsf2	3.92082	-1.06266	2.82778	0.0196083	0.105612	-3.21392
FBgn0053969	CG33969	0.579402	5.09908	3.4356	0.00733485	0.0533839	-3.21758
FBgn0030587	CG9522	-4.00648	-2.36485	-2.78661	0.0209787	0.11029	-3.21909
FBgn0024245	dnt	-0.420381	6.6979	-3.54161	0.00620153	0.0474611	-3.22205
FBgn0037186	CG11241	1.22931	1.87424	2.90064	0.0174021	0.0971535	-3.22231
FBgn0031670	SelT	-0.381098	6.80455	-3.53765	0.00624031	0.0476541	-3.22724
FBgn0024754	Flo1	0.499168	5.09369	3.3836	0.00796796	0.0564744	-3.23081
FBgn0023550	FarO	3.16846	-0.472534	2.64383	0.026531	0.128288	-3.23315
FBgn0022764	Sin3A	-0.485343	9.28771	-3.55237	0.00609718	0.0469692	-3.23452
FBgn0262994	lncRNA:CR43302	-2.91435	-1.79759	-2.66744	0.0255193	0.125117	-3.23536
FBgn0034728	rad50	0.381668	6.48232	3.51422	0.00647555	0.0489823	-3.23559
FBgn0032242	CG5355	-0.342624	8.40565	-3.55156	0.00610499	0.0469951	-3.23594
FBgn0032721	CG10602	-0.345481	8.21556	-3.54907	0.00612898	0.0471087	-3.2395
FBgn0036372	Abp1	-0.365269	6.5157	-3.52112	0.00640537	0.0486804	-3.23984
FBgn0030244	CG2157	5.28753	-2.79937	2.74846	0.0223357	0.11558	-3.24103
FBgn0033541	CG12934	-2.77874	-1.29345	-2.66261	0.0257233	0.125475	-3.24185
FBgn0040227	eIF3d1	-0.358181	8.78485	-3.54787	0.0061406	0.0471316	-3.24264
FBgn0035721	CG9948	-0.682918	3.64196	-3.1911	0.010852	0.0701923	-3.24629
FBgn0051044	lncRNA:CR31044	-1.02901	4.07425	-3.28364	0.00935002	0.0631276	-3.24727
FBgn0038234	mRpL11	-0.58059	4.10252	-3.25522	0.00978682	0.0652826	-3.24793
FBgn0264727	lncRNA:CR43995	-1.70489	0.11769	-2.71067	0.0237673	0.119978	-3.24805
FBgn0003660	Syb	0.365867	7.98782	3.54206	0.00619714	0.0474611	-3.25028
FBgn0051668	CG31668	-4.57375	-3.84007	-2.88579	0.0178303	0.0989154	-3.25065
FBgn0025186	ari-2	-0.380634	6.08261	-3.50425	0.0065784	0.0495896	-3.25504
FBgn0032880	TM9SF2	-0.357162	7.99754	-3.53871	0.00622992	0.0476093	-3.25557
FBgn0086348	se	1.51275	-0.446209	2.70044	0.0241706	0.121152	-3.25563
FBgn0261801	CG42747	-0.495195	5.77552	-3.48784	0.00675145	0.0504247	-3.25686
FBgn0033439	CG1773	-5.05078	-3.54948	-2.92132	0.0168234	0.0952256	-3.25749
FBgn0028699	Rh50	4.66218	-2.71517	2.96959	0.0155481	0.089896	-3.25878
FBgn0034504	CG8929	-0.339783	7.8908	-3.53533	0.00626323	0.0477254	-3.26088
FBgn0036580	PDCD-5	0.590506	5.29396	3.43598	0.00733037	0.0533839	-3.26141
FBgn0034139	CG4927	1.30749	0.531517	2.82138	0.0198151	0.106431	-3.26174
FBgn0085188	CG34159	-0.448343	6.33038	-3.50027	0.00661997	0.0497961	-3.26185
FBgn0010497	dmGlut	-0.969924	3.23251	-3.1189	0.012196	0.0760162	-3.26206
FBgn0267167	lncRNA:CR45607	6.49988	-2.74221	2.87243	0.0182248	0.10047	-3.26715
FBgn0039175	beta-PheRS	-0.347133	6.82249	-3.51114	0.00650714	0.0491578	-3.27143
FBgn0086408	stl	-2.23311	-3.41029	-2.59762	0.0286286	0.134995	-3.27531
FBgn0263324	CG43405	4.0706	-3.83552	2.75479	0.0221044	0.114552	-3.27633
FBgn0023197	Jon74E	-5.37696	-3.58165	-2.88144	0.0179579	0.099562	-3.27664
FBgn0038632	CG14301	-0.468598	4.94744	-3.42032	0.0075152	0.0541731	-3.27774
FBgn0004381	Klp68D	0.529291	3.66043	3.21558	0.0104318	0.0682814	-3.28242
FBgn0265784	CrebB	0.383133	6.6417	3.49774	0.00664655	0.0499248	-3.28579
FBgn0003716	tkv	-0.527556	8.87275	-3.52121	0.0064044	0.0486804	-3.28617
FBgn0052392	Rsph3	2.11897	-0.734437	2.63469	0.0269333	0.12958	-3.28884
FBgn0025621	CG16989	0.338966	6.37736	3.48718	0.00675854	0.0504247	-3.28987
FBgn0024912	agt	0.677717	3.51193	3.13384	0.0119044	0.0749518	-3.29068
FBgn0035498	Fit1	0.495783	7.14822	3.50548	0.00656562	0.0495287	-3.29378
FBgn0022986	qkr58E-1	-0.373793	6.49939	-3.49076	0.00672032	0.0503258	-3.29529
FBgn0030959	CG6961	-0.484834	5.02832	-3.37316	0.00810171	0.0571697	-3.29565
FBgn0285925	Fas1	0.597168	8.61606	3.51386	0.00647927	0.0489823	-3.29872
FBgn0042104	CG18747	4.17888	-1.45448	2.69976	0.0241976	0.12123	-3.30021
FBgn0041582	tamo	0.432538	5.45773	3.44068	0.00727582	0.0531452	-3.3052
FBgn0035877	CG7083	0.432838	5.04435	3.38613	0.00793582	0.0563788	-3.30899
FBgn0030026	sni	0.747134	4.64484	3.33344	0.00863274	0.0600534	-3.30957
FBgn0021796	Tor	-0.320407	7.81671	-3.50325	0.00658881	0.0496326	-3.31134
FBgn0261387	CG17528	-0.401227	7.36436	-3.49671	0.00665738	0.0499351	-3.3133
FBgn0034733	CG4752	5.47631	-0.438318	2.7287	0.0230731	0.117948	-3.31361
FBgn0039501	TTLL6B	0.622012	3.86021	3.23953	0.0100371	0.0664059	-3.31415
FBgn0029175	sotv	-0.517504	4.26224	-3.29097	0.00924065	0.0627507	-3.31509
FBgn0086608	CG34112	1.63429	0.100437	2.61877	0.0276486	0.131759	-3.31543
FBgn0035552	CG11350	4.06127	1.82006	2.57014	0.0299547	0.139164	-3.31815
FBgn0020269	mspo	1.27086	0.283734	2.67441	0.0252283	0.124384	-3.32019
FBgn0003301	rut	-0.490367	6.04644	-3.4487	0.0071838	0.0526731	-3.33603
FBgn0011640	lark	-0.336613	8.24479	-3.48764	0.00675358	0.0504247	-3.34027
FBgn0038975	Nrx-1	2.73167	-1.13164	2.55818	0.0305508	0.140878	-3.34158
FBgn0037549	CG7878	0.478394	6.79752	3.46579	0.00699153	0.0517681	-3.34195
FBgn0029879	APC7	1.54016	-0.223598	2.59952	0.0285393	0.134664	-3.34302
FBgn0028690	Rpn5	-0.337464	8.18378	-3.48517	0.00678012	0.0504965	-3.34437
FBgn0015075	Ddx1	-0.635158	6.36413	-3.44472	0.00722934	0.0528714	-3.34588
FBgn0033203	CG2070	-2.80954	-3.7249	-2.56785	0.0300678	0.139566	-3.34624
FBgn0039617	DIP-gamma	-4.87656	-3.65752	-2.80967	0.0201996	0.107861	-3.34766
FBgn0038173	Adgf-C	3.95632	-1.23172	2.59619	0.0286961	0.135163	-3.35067
FBgn0037464	Mst84B	1.86635	-0.256555	2.61274	0.0279246	0.132774	-3.35119
FBgn0032609	CG13280	2.46423	-2.2586	2.53526	0.0317264	0.144094	-3.35526
FBgn0005672	spi	-0.379225	6.95543	-3.46482	0.00700232	0.0517681	-3.35678
FBgn0035754	MED4	-1.07691	2.91254	-2.98161	0.0152462	0.088539	-3.35782
FBgn0010473	tutl	-0.371383	7.56839	-3.47325	0.00690939	0.051423	-3.35817
FBgn0039751	CG1983	0.585472	3.81712	3.1579	0.0114499	0.0730496	-3.36088
FBgn0035473	mge	-0.392325	6.61461	-3.44812	0.00719041	0.0526731	-3.36129
FBgn0262895	lncRNA:CR43250	4.29002	-2.44561	2.77993	0.02121	0.111118	-3.36131
FBgn0266162	lncRNA:CR44868	-5.76167	-4.82402	-2.75957	0.0219314	0.113879	-3.36681
FBgn0017457	U2af38	-0.404422	7.12931	-3.45795	0.00707906	0.0521283	-3.36698
FBgn0265338	lncRNA:CR44292	1.95546	-0.929154	2.52669	0.0321774	0.145641	-3.36922
FBgn0034221	CG10764	1.33071	0.233794	2.64224	0.0266006	0.128491	-3.37249
FBgn0086356	tum	0.340172	7.60947	3.45943	0.0070625	0.0520976	-3.37414
FBgn0033062	Ars2	-0.324229	8.06616	-3.46415	0.00700976	0.0517681	-3.37804
FBgn0004378	Klp61F	0.363827	8.46017	3.46522	0.00699793	0.0517681	-3.37819
FBgn0267708	lncRNA:CR46041	3.69547	-3.69342	2.70587	0.0239559	0.120477	-3.37824
FBgn0024897	b6	2.76412	-1.60371	2.53429	0.031777	0.144262	-3.37834
FBgn0031918	CG6055	-1.81922	-1.51878	-2.56224	0.0303468	0.140122	-3.37915
FBgn0032219	CG4995	4.28133	-2.25059	2.59145	0.0289213	0.135921	-3.37935
FBgn0035622	TM9SF3	-0.427408	5.9412	-3.41297	0.00760366	0.0546614	-3.38272
FBgn0030480	Tim9a	-0.515615	5.87031	-3.40136	0.0077455	0.055379	-3.38625
FBgn0051436	CG31436	2.77647	-0.777706	2.50818	0.0331741	0.148558	-3.38804
FBgn0260713	CG42544	-2.18659	-1.47913	-2.50726	0.0332243	0.148657	-3.39121
FBgn0005695	gcl	0.563762	4.78486	3.29332	0.00920586	0.0625951	-3.39205
FBgn0028543	NimB2	2.64786	0.712782	2.5386	0.0315526	0.143675	-3.39387
FBgn0020639	Lcp65Af	4.76618	-1.83698	2.78701	0.0209652	0.110274	-3.39527
FBgn0030511	CG11158	0.748512	2.78144	2.9161	0.0169678	0.0956911	-3.39972
FBgn0000536	eas	-0.39296	6.87258	-3.43306	0.00736453	0.0535261	-3.40068
FBgn0038153	Ir87a	2.38913	-1.64594	2.51032	0.0330574	0.148161	-3.40116
FBgn0038095	Cyp304a1	5.52691	-2.80394	2.74138	0.0225972	0.116533	-3.40204
FBgn0030341	p24-1	-0.479505	6.18972	-3.40602	0.0076882	0.0550672	-3.40964
FBgn0036770	Prestin	0.608852	4.17245	3.15604	0.0114845	0.0730933	-3.41053
FBgn0266465	GckIII	-0.353402	5.75416	-3.37913	0.00802489	0.0567609	-3.412
FBgn0033378	tsu	-0.441741	7.07106	-3.42719	0.0074336	0.0537687	-3.41219
FBgn0010222	Nmdmc	0.402254	6.67758	3.41126	0.00762433	0.0546981	-3.41792
FBgn0265419	lncRNA:CR44331	1.72869	-0.490708	2.59436	0.0287831	0.135512	-3.41841
FBgn0035131	mthl9	0.393949	6.67769	3.41772	0.00754632	0.0543603	-3.41925
FBgn0267472	asRNA:CR45822	-2.65244	-1.76528	-2.51557	0.0327725	0.147385	-3.42271
FBgn0265575	yin	-0.869343	1.13076	-2.90378	0.0173132	0.096965	-3.42502
FBgn0265086	lncRNA:CR44197	4.11365	-3.51076	2.73749	0.022742	0.116994	-3.4256
FBgn0032047	CG13088	0.666808	4.38443	3.2139	0.0104601	0.0683348	-3.42699
FBgn0010238	Lac	-0.329425	8.79693	-3.43415	0.00735178	0.0534702	-3.42951
FBgn0027108	Inx2	-0.445247	11.8345	-3.42975	0.0074033	0.0536599	-3.42991
FBgn0031351	CG14352	-0.818612	3.19085	-2.98635	0.0151287	0.0881966	-3.43175
FBgn0011676	Nos	1.598	-0.501636	2.52146	0.0324561	0.146344	-3.43179
FBgn0265262	Vha68-1	-0.98086	2.04346	-2.7756	0.0213615	0.11169	-3.43279
FBgn0259167	CG42272	0.4434	4.78208	3.28164	0.00938013	0.0632247	-3.4365
FBgn0261703	gce	1.72243	0.570352	2.55091	0.0309187	0.141954	-3.43831
FBgn0262023	CG42834	-3.98157	-4.66606	-2.67566	0.0251767	0.124304	-3.43876
FBgn0010355	Taf1	-0.338558	7.65513	-3.4228	0.00748566	0.0540711	-3.44164
FBgn0285879	disco-r	-1.1061	3.739	-3.18495	0.0109603	0.0706525	-3.44495
FBgn0004926	eIF2beta	-0.494855	8.04419	-3.42059	0.00751195	0.0541731	-3.44801
FBgn0085201	COX7AL2	-4.05141	-4.53642	-2.68374	0.0248439	0.123354	-3.4509
FBgn0265982	lncRNA:CR44761	-3.94654	-0.90521	-2.49052	0.0341536	0.151647	-3.45203
FBgn0085222	CG34193	-1.13185	1.02321	-2.64203	0.0266095	0.128491	-3.45481
FBgn0028863	stol	3.77197	-2.69198	2.52487	0.0322741	0.14589	-3.45629
FBgn0039237	CG13640	4.88313	-2.09291	2.69419	0.0244206	0.12186	-3.45791
FBgn0036605	CG13041	2.01797	-2.42539	2.47641	0.034957	0.153479	-3.45904
FBgn0260855	Sec22	-0.469632	6.92011	-3.40576	0.00769144	0.0550672	-3.45956
FBgn0033874	CG6347	4.1134	-4.47411	2.66579	0.0255889	0.125142	-3.45964
FBgn0038461	EMC2B	-0.608608	3.55112	-3.07876	0.0130166	0.079996	-3.46166
FBgn0085337	CG34308	5.2308	-3.48543	2.67257	0.025305	0.124504	-3.46237
FBgn0035084	CG15861	0.777016	2.66137	2.90194	0.0173652	0.0971241	-3.46468
FBgn0035558	CG11357	0.444735	5.74295	3.34577	0.00846412	0.0592876	-3.4652
FBgn0261822	Bsg	0.395562	8.47834	3.41211	0.00761402	0.0546981	-3.46652
FBgn0030766	mthl1	-0.369135	5.6764	-3.34117	0.00852659	0.0595506	-3.46729
FBgn0039160	CG5510	-0.482858	5.17517	-3.30772	0.00899573	0.0615632	-3.46912
FBgn0034973	CG13564	2.43019	-1.75391	2.44326	0.0369187	0.159241	-3.46989
FBgn0032084	CG13101	-1.43023	0.638762	-2.55613	0.0306539	0.141139	-3.47017
FBgn0033519	CG11825	2.08348	0.0475421	2.47235	0.0351915	0.154188	-3.47242
FBgn0054006	lncRNA:CR34006	-1.83809	0.200558	-2.47584	0.0349893	0.153557	-3.47333
FBgn0033214	CG1941	4.31411	-2.29088	2.63969	0.0267125	0.128868	-3.47421
FBgn0037727	Nepl12	4.33055	-3.59292	2.70809	0.0238683	0.120269	-3.4746
FBgn0035471	Sc2	-0.389056	5.89377	-3.34232	0.00851091	0.0594805	-3.47697
FBgn0037122	CG14570	2.32597	-0.912742	2.4362	0.0373507	0.160448	-3.47759
FBgn0030305	Uba5	-0.543203	7.18897	-3.39503	0.00782408	0.0558273	-3.47762
FBgn0035268	CG8001	0.409499	6.87122	3.3888	0.00790219	0.0562325	-3.47948
FBgn0038449	CG17562	4.59193	-3.29965	2.68018	0.0249898	0.123613	-3.4814
FBgn0037078	CG12971	3.9275	-2.96563	2.60167	0.0284386	0.13431	-3.48828
FBgn0019972	Drice	0.420568	6.76288	3.38285	0.00797746	0.0565012	-3.48847
FBgn0267002	unc-104	0.542631	4.75928	3.22971	0.010197	0.0671271	-3.48908
FBgn0029898	CG14439	-0.518755	3.64575	-3.19089	0.0108556	0.0701923	-3.48997
FBgn0037230	Nepl11	4.21722	-3.45334	2.69452	0.024407	0.12186	-3.49074
FBgn0053322	CG33322	3.21473	-2.12765	2.44717	0.0366814	0.158672	-3.49188
FBgn0050413	CG30413	4.0028	-4.49991	2.62862	0.0272038	0.130643	-3.49323
FBgn0050280	CG30280	3.94496	-2.87425	2.52185	0.0324351	0.146344	-3.49516
FBgn0053795	CG33795	-2.36377	-1.6526	-2.41974	0.0383768	0.1628	-3.49697
FBgn0037371	Sym	-0.410499	6.8563	-3.37296	0.00810437	0.0571697	-3.49728
FBgn0042101	CG18744	4.36225	-2.87083	2.5135	0.0328847	0.147764	-3.49745
FBgn0012042	AttA	3.18815	-2.16624	2.48071	0.0347102	0.152777	-3.49753
FBgn0050151	CG30151	4.14049	-3.48029	2.68951	0.0246091	0.122534	-3.49811
FBgn0050101	Vajk4	-2.62112	-3.02007	-2.41795	0.0384901	0.163019	-3.49936
FBgn0034755	CG3746	4.70105	-2.06824	2.65564	0.0260199	0.126456	-3.50091
FBgn0010313	corto	0.459067	7.4864	3.38385	0.00796471	0.0564744	-3.50219
FBgn0003396	shn	0.454476	7.57763	3.3859	0.00793879	0.0563788	-3.50233
FBgn0262985	CG43293	-1.03994	1.2383	-2.66899	0.0254544	0.124973	-3.50521
FBgn0038073	CG14395	-2.25639	-3.05141	-2.4183	0.038468	0.162991	-3.50543
FBgn0030027	CG1632	0.455595	5.0313	3.27647	0.00945829	0.0636548	-3.50595
FBgn0031592	Art2	3.03549	-2.5787	2.47853	0.0348348	0.153157	-3.50832
FBgn0004102	oc	4.07435	-1.93467	2.53796	0.0315856	0.143702	-3.51041
FBgn0030502	tth	-0.462285	6.91121	-3.36865	0.00816026	0.0575255	-3.51227
FBgn0001206	Hmr	0.444417	5.60672	3.30807	0.00899075	0.0615632	-3.51239
FBgn0034387	Cyp12b2	4.40533	-1.95776	2.65081	0.0262278	0.127289	-3.5127
FBgn0051674	CG31674	4.99858	-2.34892	2.62426	0.0273996	0.131171	-3.51491
FBgn0259233	CG42331	2.57852	-0.53514	2.40747	0.0391601	0.164863	-3.5166
FBgn0035781	CG8560	6.36223	-3.84681	2.57214	0.0298561	0.138894	-3.51684
FBgn0002772	Mlc1	1.36627	4.80566	2.87746	0.0180751	0.0999648	-3.51921
FBgn0085433	CG34404	-0.393949	6.19009	-3.33767	0.00857454	0.0598063	-3.51954
FBgn0034647	pirk	2.09463	-0.624827	2.46198	0.0357977	0.155964	-3.52085
FBgn0265915	asRNA:CR44704	3.92691	-1.80482	2.56238	0.03034	0.140122	-3.52136
FBgn0030588	CG9521	-2.7783	-0.464193	-2.40068	0.0395997	0.165817	-3.52417
FBgn0034493	CG8908	-0.841765	2.68231	-2.80105	0.0204872	0.10912	-3.52428
FBgn0026179	siz	0.389199	6.40589	3.35407	0.00835253	0.0586067	-3.52477
FBgn0030234	CG15211	1.09011	1.92434	2.67186	0.0253347	0.124559	-3.52704
FBgn0261429	lncRNA:CR42646	-1.37086	0.0393849	-2.46817	0.0354347	0.154867	-3.52736
FBgn0052062	Rbfox1	0.567281	7.50664	3.3641	0.00821983	0.0577909	-3.53476
FBgn0039697	Etfb	-0.691837	7.82332	-3.36726	0.0081784	0.05755	-3.53519
FBgn0035922	Pex7	-1.87969	-0.74912	-2.42901	0.0377955	0.161438	-3.53596
FBgn0015031	cype	-0.433681	6.92172	-3.34518	0.00847206	0.0592876	-3.54037
FBgn0033901	O-fut1	-0.362062	7.09451	-3.35274	0.00837034	0.0586926	-3.54076
FBgn0042173	CG18853	1.71781	1.11414	2.61109	0.0280007	0.133016	-3.54199
FBgn0036897	Rnf146	0.334819	6.24847	3.33172	0.00865659	0.0601796	-3.54425
FBgn0028496	CG30116	4.13206	-1.6747	2.55788	0.0305658	0.140882	-3.54804
FBgn0036778	Cyp312a1	4.71663	-2.44778	2.43369	0.0375054	0.160846	-3.5481
FBgn0036978	Toll-9	-2.04096	-0.539837	-2.40283	0.0394603	0.165611	-3.54941
FBgn0030570	CG12540	3.97981	-4.68863	2.58548	0.0292071	0.136775	-3.55001
FBgn0264324	spg	0.698898	4.99327	3.23169	0.0101645	0.0669969	-3.55093
FBgn0036847	CNPYb	-0.504622	6.50808	-3.33345	0.00863259	0.0600534	-3.55413
FBgn0063083	lncRNA:CR33948	-3.43293	-4.24725	-2.42188	0.0382416	0.162622	-3.55471
FBgn0020224	Cbl	-0.434246	6.91782	-3.34299	0.0085018	0.0594562	-3.55492
FBgn0010043	GstD7	4.32871	-3.07262	2.60432	0.0283148	0.133905	-3.5554
FBgn0027348	bgm	-2.02687	-0.467287	-2.38496	0.0406377	0.167999	-3.55628
FBgn0051871	CG31871	1.74592	-1.61979	2.38653	0.040533	0.167684	-3.55835
FBgn0000251	cad	4.30656	-4.2245	2.56337	0.0302904	0.140022	-3.55843
FBgn0037818	CG6465	3.90083	-4.52581	2.5492	0.031006	0.142108	-3.56119
FBgn0031490	CG17264	-1.87338	-1.00678	-2.38172	0.0408549	0.168434	-3.5614
FBgn0004860	ph-d	-0.377973	5.31277	-3.24773	0.00990545	0.0658656	-3.56362
FBgn0039509	bigmax	0.592122	3.36026	2.94478	0.0161907	0.092646	-3.56477
FBgn0031646	snsl	3.8799	-2.48749	2.54607	0.0311665	0.142595	-3.56533
FBgn0026326	Mad1	-0.397291	6.78861	-3.33093	0.00866749	0.060204	-3.56674
FBgn0040235	c12.1	-0.360047	6.0971	-3.30565	0.00902561	0.0617277	-3.56767
FBgn0038672	CG6005	0.760298	2.51923	2.83082	0.0195107	0.105302	-3.57023
FBgn0053284	CG33284	4.8058	-2.51712	2.41598	0.038615	0.163416	-3.57155
FBgn0029594	Coa8	-0.664392	4.23956	-3.07627	0.0130693	0.0801794	-3.57249
FBgn0038866	CG5810	4.76291	-1.97822	2.53028	0.0319878	0.144907	-3.5731
FBgn0031053	CG14223	-0.372635	6.71025	-3.32612	0.00873445	0.0605359	-3.57417
FBgn0086200	CR42490	-2.28846	-3.24893	-2.35425	0.0427442	0.172978	-3.57617
FBgn0039109	CG10365	1.62903	0.328731	2.48834	0.0342766	0.151956	-3.57663
FBgn0034951	CG3860	0.566846	3.68905	2.99091	0.0150166	0.0876883	-3.57737
FBgn0026430	Grip84	-0.494678	6.71779	-3.3204	0.00881482	0.0609981	-3.57806
FBgn0266436	CG45066	6.12687	-4.22794	2.50042	0.0336008	0.150023	-3.58111
FBgn0027505	Rab3-GAP	0.385549	4.97126	3.20987	0.0105282	0.0686644	-3.58222
FBgn0266619	asRNA:CR45126	-0.776754	3.17797	-2.90327	0.0173277	0.0969944	-3.59548
FBgn0262902	asRNA:CR43257	1.7525	0.411408	2.43849	0.0372098	0.160104	-3.59636
FBgn0264753	Rgk1	-3.92223	-3.26489	-2.54227	0.031362	0.143117	-3.59697
FBgn0039833	CG15564	2.35138	-1.78062	2.33846	0.0438683	0.176315	-3.59726
FBgn0260798	Gprk1	0.495489	7.19352	3.31902	0.00883432	0.0610332	-3.6002
FBgn0284249	Adf1	-0.342696	6.77195	-3.30997	0.00896342	0.0615418	-3.60058
FBgn0038720	CG6231	1.37565	1.40612	2.52262	0.0323942	0.146246	-3.60098
FBgn0037770	Art4	-0.385133	7.75449	-3.32597	0.00873655	0.0605359	-3.60098
FBgn0051897	CG31897	1.57311	0.202983	2.40362	0.0394087	0.165579	-3.60186
FBgn0030734	ERp44	-0.427565	6.28596	-3.2903	0.00925057	0.0627777	-3.60209
FBgn0003162	Pu	0.618195	2.87997	2.84359	0.0191066	0.103758	-3.60353
FBgn0265140	Meltrin	-0.493403	6.44876	-3.31317	0.00891758	0.0613469	-3.60426
FBgn0000241	bw	-3.8681	-3.50183	-2.47398	0.0350973	0.153903	-3.60779
FBgn0051663	CG31663	4.42818	-3.986	2.52766	0.0321262	0.145471	-3.61087
FBgn0051221	CG31221	2.21151	-1.16771	2.32732	0.0446791	0.178209	-3.61113
FBgn0052698	CARPB	1.21319	2.23239	2.71707	0.0235185	0.119094	-3.6114
FBgn0052241	CG32241	2.93584	-0.00118431	2.33332	0.0442402	0.177396	-3.61217
FBgn0037013	CG13250	2.15616	-1.62729	2.32737	0.0446751	0.178209	-3.61237
FBgn0086450	su(r)	5.52496	-1.76619	2.47676	0.0349365	0.153453	-3.61658
FBgn0086694	Bre1	-0.353722	7.41661	-3.31182	0.00893691	0.0613998	-3.61704
FBgn0026150	ApepP	-0.378335	7.29765	-3.30891	0.00897863	0.0615632	-3.61849
FBgn0004106	Cdk1	-0.448026	7.62215	-3.31208	0.00893312	0.0613998	-3.6187
FBgn0032964	CG11630	3.14103	-2.78468	2.3636	0.0420916	0.171059	-3.61872
FBgn0011284	RpS4	0.34891	9.8958	3.31881	0.00883726	0.0610332	-3.61893
FBgn0086372	lap	-0.364273	6.99248	-3.3051	0.00903363	0.0617425	-3.61893
FBgn0032124	CG17855	1.60632	0.0306339	2.482	0.0346361	0.15268	-3.61904
FBgn0032479	CG16974	-0.379526	8.23296	-3.31776	0.00885218	0.0610963	-3.62143
FBgn0035888	CG7120	1.6998	0.349127	2.41128	0.0389148	0.164093	-3.62226
FBgn0034098	krimp	-2.83499	0.117883	-2.31747	0.0454078	0.18023	-3.62292
FBgn0044323	Cka	-0.451747	8.47593	-3.31704	0.00886236	0.0611265	-3.62314
FBgn0267320	lncRNA:CR45756	4.37233	-2.89178	2.47819	0.0348546	0.153157	-3.62392
FBgn0020443	eRF3	-0.380877	8.13816	-3.31422	0.0089026	0.0612927	-3.62619
FBgn0250843	Prosalpha6	-0.35133	7.1936	-3.30243	0.00907231	0.0619667	-3.62663
FBgn0053286	CG33286	2.78748	-0.984887	2.31542	0.0455615	0.180568	-3.63077
FBgn0263619	asRNA:ASTR	-1.13721	1.19369	-2.54957	0.0309871	0.142082	-3.63182
FBgn0267967	corolla	1.25986	1.87728	2.56728	0.0300961	0.139582	-3.63432
FBgn0028500	Rich	-0.328944	6.66056	-3.29174	0.00922928	0.0627139	-3.63539
FBgn0037396	CG11459	-4.28476	-2.91764	-2.31878	0.0453102	0.179913	-3.63554
FBgn0032637	CG5050	1.31722	0.124754	2.48386	0.0345303	0.152558	-3.63926
FBgn0261068	LSm7	-0.458786	5.07416	-3.16237	0.0113675	0.0726997	-3.6396
FBgn0265266	CG13639	-3.64016	-3.55061	-2.39196	0.0401725	0.167256	-3.64177
FBgn0032473	kmg	2.34557	-3.38927	2.29628	0.0470169	0.183924	-3.64506
FBgn0035952	CG5280	2.05854	-0.73145	2.37828	0.0410873	0.168931	-3.6457
FBgn0051908	CG31908	-0.347815	5.3358	-3.19171	0.0108413	0.0701856	-3.64764
FBgn0287217	CR46447	-3.55341	-4.75784	-2.43475	0.0374396	0.160699	-3.64837
FBgn0265017	lncRNA:CR43751	-3.27125	-3.48227	-2.35095	0.0429767	0.173837	-3.64868
FBgn0031969	pes	0.580959	3.87674	3.05347	0.0135626	0.0820994	-3.65073
FBgn0040931	CG9034	0.503588	4.11698	3.0465	0.0137171	0.0827191	-3.65082
FBgn0034740	nsr	4.76921	-3.23024	2.45529	0.0361942	0.157119	-3.65237
FBgn0037580	DppIII	-0.346036	8.45935	-3.29913	0.00912056	0.0622156	-3.65281
FBgn0035464	PIG-B	-0.373872	7.15666	-3.2879	0.00928625	0.062858	-3.6529
FBgn0265967	lncRNA:CR44754	-2.91361	-4.52693	-2.35448	0.0427275	0.172977	-3.65313
FBgn0011887	tRNA:Lys-CTT-1-4	3.91893	-3.22108	2.49492	0.0339069	0.150751	-3.65589
FBgn0041094	scyl	-0.74739	9.4839	-3.29637	0.009161	0.0624108	-3.65641
FBgn0085376	CG34347	-0.667488	5.42967	-3.21202	0.0104919	0.0684698	-3.66057
FBgn0016032	lbm	1.10262	0.0624358	2.50241	0.033491	0.149641	-3.66069
FBgn0260866	dnr1	0.499453	5.39658	3.22408	0.0102899	0.0676153	-3.66137
FBgn0052249	CG32249	2.34735	1.68658	2.38975	0.0403186	0.16757	-3.66185
FBgn0014163	fax	-0.500202	11.941	-3.28891	0.00927127	0.0628144	-3.66278
FBgn0036239	Pop2	-0.377425	7.40424	-3.28565	0.00931986	0.0629994	-3.66414
FBgn0038609	Nup43	-0.454928	4.4569	-3.06355	0.0133422	0.081318	-3.66426
FBgn0259194	Ir94e	-2.27785	-2.6034	-2.28628	0.0477954	0.185722	-3.6655
FBgn0040230	dbo	-0.32128	6.33741	-3.26419	0.00964671	0.0645932	-3.66665
FBgn0010328	woc	-0.449731	8.31283	-3.2894	0.00926394	0.0628144	-3.66723
FBgn0262867	Ptr	0.795249	1.64207	2.78258	0.0211181	0.110746	-3.66772
FBgn0028844	CG15283	3.83278	-4.54644	2.42187	0.0382422	0.162622	-3.66783
FBgn0262081	Csk	0.42923	7.22047	3.28301	0.0093595	0.0631512	-3.66828
FBgn0052569	TwdlZ	-2.95271	-0.678563	-2.28581	0.0478319	0.185789	-3.66838
FBgn0039258	beta4GalT7	-0.419365	4.4421	-3.06319	0.0133501	0.081318	-3.67056
FBgn0030097	CG12115	-2.31054	-1.27734	-2.27369	0.048793	0.188143	-3.67223
FBgn0037547	CG7910	5.05396	-3.28617	2.39682	0.0398523	0.166383	-3.67521
FBgn0035802	Pura	0.456532	6.46855	3.24908	0.00988406	0.0658479	-3.67536
FBgn0027581	CG6191	1.36898	0.118646	2.39511	0.0399649	0.166721	-3.67585
FBgn0027868	Nup107	-0.380927	6.81546	-3.26204	0.00968016	0.0647349	-3.67617
FBgn0052649	Coq8	0.486027	4.51268	3.0626	0.0133628	0.081318	-3.67743
FBgn0263830	CG40486	4.94784	-2.90936	2.42037	0.038337	0.162697	-3.67804
FBgn0038260	CG14855	-3.36814	-1.62538	-2.26652	0.0493706	0.189263	-3.68389
FBgn0261553	CG42671	0.727994	6.72918	3.25682	0.00976171	0.0651563	-3.68684
FBgn0031814	retm	-0.465677	5.30689	-3.18384	0.01098	0.0706639	-3.68875
FBgn0261794	kcc	0.464035	3.82477	2.97127	0.0155054	0.0897441	-3.69028
FBgn0029770	CG4151	-3.24758	-3.07	-2.30995	0.0459724	0.181658	-3.69052
FBgn0037855	CG6621	-0.410734	5.63915	-3.19609	0.010765	0.069823	-3.69272
FBgn0033887	St4	3.42655	-2.44101	2.27539	0.0486568	0.187755	-3.69305
FBgn0029975	spidey	0.967	2.03151	2.65228	0.0261645	0.127099	-3.69462
FBgn0265578	CG44405	3.82723	-2.10684	2.33844	0.0438698	0.176315	-3.69514
FBgn0038853	RhoGAP93B	0.408154	6.2367	3.24448	0.00995746	0.0660034	-3.69589
FBgn0052196	CG32196	1.81641	-0.0475071	2.29558	0.047071	0.183924	-3.69727
FBgn0032336	AstC	3.96353	-2.91228	2.43583	0.0373731	0.160479	-3.69798
FBgn0038353	CG5399	2.76762	1.31251	2.63604	0.0268732	0.129409	-3.69937
FBgn0264855	AP-2alpha	-0.353775	7.67286	-3.26744	0.00959644	0.0643382	-3.69957
FBgn0265046	CG44163	4.44134	-3.74218	2.31877	0.045311	0.179913	-3.70054
FBgn0260499	qvr	3.24123	-1.69235	2.2927	0.0472936	0.184657	-3.70092
FBgn0053288	CG33288	-1.0348	0.87432	-2.49529	0.0338862	0.150723	-3.70245
FBgn0050380	CG30380	-3.35249	-4.62854	-2.32926	0.0445369	0.177911	-3.70402
FBgn0004854	B-H2	-0.948677	1.64376	-2.67717	0.0251141	0.124053	-3.70697
FBgn0036454	CG17839	1.91421	-0.402181	2.27195	0.0489326	0.188339	-3.70971
FBgn0052380	SMSr	0.430684	5.76029	3.20892	0.0105444	0.0687275	-3.71098
FBgn0039286	dan	-3.33684	-2.53749	-2.27767	0.0484758	0.187468	-3.71158
FBgn0028743	Dhit	3.75042	-1.53134	2.3097	0.0459916	0.181658	-3.71189
FBgn0041183	Tep1	1.08399	3.4646	2.92972	0.0165942	0.0944426	-3.71306
FBgn0283471	wupA	1.21838	4.68532	2.77099	0.0215237	0.112391	-3.71575
FBgn0037414	Osi7	8.79193	-2.02992	2.2434	0.051279	0.193531	-3.71649
FBgn0015360	oxt	-0.471179	4.87644	-3.0955	0.0126678	0.0782169	-3.71687
FBgn0051224	CG31224	-0.320796	8.05132	-3.25919	0.00972463	0.0649911	-3.71868
FBgn0020762	Atet	-0.421109	4.33465	-3.1196	0.0121823	0.0759754	-3.72027
FBgn0032442	Nepl7	-2.09951	-0.842396	-2.25545	0.0502753	0.191533	-3.72128
FBgn0266849	lncRNA:CR45310	-1.69778	-0.518486	-2.2794	0.0483382	0.187005	-3.72154
FBgn0038150	yellow-e3	-0.685517	3.61791	-2.79718	0.0206179	0.10943	-3.72202
FBgn0266437	CG45067	2.45908	-2.60443	2.23177	0.0522654	0.19572	-3.72288
FBgn0015400	kek2	1.66282	0.163458	2.40278	0.0394633	0.165611	-3.7262
FBgn0034744	Vps20	0.391403	4.62014	3.07897	0.0130121	0.079996	-3.72795
FBgn0033820	CG4716	4.58196	-3.54026	2.37027	0.0416319	0.169911	-3.72827
FBgn0035676	ssp6	-2.18554	-0.94912	-2.22568	0.0527897	0.196471	-3.72879
FBgn0000137	ase	-1.65776	-2.03523	-2.29587	0.0470481	0.183924	-3.73205
FBgn0000283	Cp190	-0.394481	8.13592	-3.24848	0.00989358	0.0658505	-3.73394
FBgn0037717	CG8301	3.83056	-2.17939	2.33861	0.0438574	0.176315	-3.73557
FBgn0037601	Cyp313b1	1.99242	-0.13016	2.22551	0.0528047	0.196471	-3.73816
FBgn0082939	snoRNA:Me28S-C3227b	-1.637	0.176716	-2.29593	0.047044	0.183924	-3.73911
FBgn0032446	IFT43	-0.556402	4.59384	-3.08521	0.012881	0.0793476	-3.73966
FBgn0035931	CG13312	4.19436	-3.81518	2.37426	0.0413595	0.169652	-3.74029
FBgn0284220	Top2	-0.293668	9.9465	-3.24558	0.00993982	0.06598	-3.7405
FBgn0041147	ida	-0.414457	4.80397	-3.06721	0.0132631	0.0810854	-3.74272
FBgn0039830	ATPsynC	-0.378042	9.03916	-3.24483	0.00995183	0.0660034	-3.74321
FBgn0038716	CG7342	-3.49617	-2.72197	-2.24066	0.0515096	0.194156	-3.74557
FBgn0264273	Sema2b	-0.465726	8.35336	-3.24106	0.0100124	0.0662841	-3.74934
FBgn0038833	CG15696	4.00747	-4.02796	2.36524	0.0419782	0.170972	-3.74938
FBgn0261990	CG42808	3.26002	-1.72161	2.24769	0.0509195	0.192887	-3.74949
FBgn0034827	Klp59D	3.87124	-3.07226	2.22254	0.0530618	0.197178	-3.75005
FBgn0261085	Syt12	1.2081	1.19362	2.47449	0.0350675	0.153836	-3.75128
FBgn0035789	mthl6	2.74784	1.02445	2.34554	0.0433607	0.174936	-3.75236
FBgn0013343	Syx1A	0.588095	7.12094	3.228	0.0102251	0.0672704	-3.75298
FBgn0000043	Act42A	0.338893	10.1395	3.2373	0.0100731	0.0665606	-3.75352
FBgn0038099	CG7091	1.60779	-0.72286	2.25015	0.0507144	0.192544	-3.7558
FBgn0051974	CG31974	3.57042	-2.02106	2.32256	0.0450296	0.179133	-3.75581
FBgn0039434	TwdlM	-2.5725	-1.48964	-2.20637	0.0544853	0.20091	-3.75734
FBgn0015793	Rab19	0.45903	3.88511	2.96039	0.0157834	0.0907092	-3.75882
FBgn0033190	Gpo2	1.99172	-1.19378	2.22791	0.0525967	0.196349	-3.75905
FBgn0033774	CG12374	-3.70269	-3.35097	-2.29766	0.0469105	0.183924	-3.76025
FBgn0036290	CG10638	-0.459023	7.33392	-3.22381	0.0102943	0.0676153	-3.76251
FBgn0035545	CG12607	4.06883	-1.89823	2.34153	0.0436473	0.175756	-3.76553
FBgn0261445	sgl	-0.534329	6.07681	-3.18597	0.0109422	0.0706036	-3.76567
FBgn0083974	CG34138	1.37703	0.0919057	2.38856	0.040398	0.167599	-3.76588
FBgn0040323	GNBP1	0.339897	7.14256	3.22328	0.0103032	0.0676153	-3.76648
FBgn0002783	mor	-0.36558	8.27175	-3.22987	0.0101944	0.0671271	-3.76651
FBgn0286039	sisRNA:CR46361	-2.64383	-1.38453	-2.19058	0.0559119	0.20403	-3.76833
FBgn0034275	CG5002	2.25809	-2.42019	2.18954	0.0560071	0.204141	-3.77247
FBgn0016119	ATPsynCF6	-0.777452	6.68268	-3.19602	0.0107661	0.069823	-3.77568
FBgn0030806	CG13001	-0.50234	5.54782	-3.13154	0.0119489	0.0750528	-3.77782
FBgn0005619	Hdc	-3.17536	-2.66931	-2.1779	0.0570838	0.207017	-3.78203
FBgn0010620	CG10939	0.411359	7.71145	3.21363	0.0104647	0.0683348	-3.78498
FBgn0000179	bi	-0.594648	7.78191	-3.21504	0.0104409	0.0682814	-3.78506
FBgn0025808	Rad17	-0.510139	3.80286	-2.89617	0.01753	0.0977119	-3.78752
FBgn0004880	scrt	-1.67595	-2.95927	-2.2291	0.0524942	0.196174	-3.78819
FBgn0052554	CG32554	-0.885528	2.94353	-2.73148	0.0229679	0.117639	-3.78859
FBgn0029514	CG9166	0.655777	3.48694	2.8337	0.0194189	0.105021	-3.78964
FBgn0051774	fred	4.00747	-3.80871	2.31149	0.0458563	0.181345	-3.79111
FBgn0264511	lncRNA:CR43910	1.70103	-0.88815	2.21167	0.0540146	0.199663	-3.79126
FBgn0052762	CG32762	-2.63141	-3.10628	-2.18041	0.0568501	0.206525	-3.79127
FBgn0288728	NA	2.03759	-0.661207	2.17734	0.0571355	0.207133	-3.79282
FBgn0051690	CG31690	-3.1988	-3.99687	-2.19508	0.0555017	0.203236	-3.7931
FBgn0020385	pug	-0.516518	5.16732	-3.11774	0.0122191	0.0761147	-3.79343
FBgn0262970	CR43281	2.84326	-2.27229	2.17985	0.0569016	0.206569	-3.79372
FBgn0015229	glec	-0.537549	5.28863	-3.15026	0.0115923	0.0736016	-3.79373
FBgn0036194	Dph1	-0.515513	6.23671	-3.14826	0.0116298	0.0737509	-3.79436
FBgn0004795	retn	3.51979	-2.85407	2.18338	0.056574	0.205805	-3.79483
FBgn0025571	SF1	-0.4512	7.67423	-3.20791	0.0105616	0.0687972	-3.79601
FBgn0263451	asRNA:CR43474	3.87282	-4.31044	2.31175	0.0458369	0.181345	-3.79924
FBgn0263587	lncRNA:CR43612	1.98598	-1.35547	2.19241	0.0557444	0.203701	-3.80022
FBgn0033387	CG8008	1.44703	-0.290007	2.2995	0.0467685	0.183799	-3.80125
FBgn0264006	dysc	3.45193	-2.46116	2.22627	0.0527385	0.196471	-3.80188
FBgn0032809	CG13078	-3.31451	-4.82607	-2.25523	0.0502939	0.191533	-3.80401
FBgn0033729	Cpr49Af	3.44925	-0.603068	2.22552	0.0528036	0.196471	-3.80425
FBgn0030748	Traf-like	4.32871	-3.38812	2.28417	0.047961	0.186024	-3.80528
FBgn0038194	Cyp6d5	-1.96153	-1.94832	-2.16209	0.0585775	0.210365	-3.8054
FBgn0037195	CG11226	3.25658	-1.68308	2.15921	0.0588541	0.211042	-3.80623
FBgn0039651	Cyt-c1L	4.6501	-2.06255	2.23356	0.0521122	0.195376	-3.80788
FBgn0051633	CG31633	0.486756	3.99535	2.91376	0.0170329	0.0959554	-3.80858
FBgn0082923	snoRNA:Or-aca3	-3.3047	-2.61047	-2.20018	0.0550407	0.202339	-3.80992
FBgn0037206	CG12768	0.842517	2.17409	2.57572	0.0296807	0.138562	-3.81009
FBgn0027592	MED15	-0.365746	5.67815	-3.12483	0.0120794	0.0755571	-3.81078
FBgn0026376	Rgl	0.450791	6.2048	3.15241	0.0115521	0.0733903	-3.81094
FBgn0031469	CG18558	0.999404	0.873281	2.4578	0.0360448	0.15669	-3.81253
FBgn0038258	CG7362	2.64363	-2.50594	2.15187	0.0595639	0.212792	-3.81256
FBgn0266819	asRNA:CR45281	4.35103	-4.409	2.27345	0.0488121	0.188143	-3.81266
FBgn0030662	Chsy	-0.331954	5.79986	-3.12832	0.0120114	0.0753106	-3.81277
FBgn0036948	CG7298	3.87282	-3.37926	2.29204	0.0473455	0.184723	-3.81435
FBgn0031492	Prp40	-0.401906	6.96378	-3.18371	0.0109822	0.0706639	-3.81569
[truncated: 8,547 more rows]
