# Supplementary material for: A threshold level of JNK activates damage-responsive enhancers via JAK/STAT to promote tissue regeneration
Source: Development. 2025 Sep 8;152(20):dev204632. doi: 10.1242/dev.204632 (PMC12450469; doi:10.1242/dev.204632)
Supplement: Table S2. — Grouping of genes showing their intersection across injury condition (damaged or undamaged) and developmental stage (early or late L3). Data include unique Flybase gene ID, gene names and expression attributes. [file develop-152-204632-TableS2.xlsx]

## Sheet: Upregulated in Late Damaged
Gene_ID	Gene	logFC_Early	adj_pval_Early	pval_Early	tstat_Early	bstat_Early	logFC_Late	adj_pval_Late	pval_Late	tstat_Late	bstat_Late
FBgn0000299	Col4a1	0.601104	0.0912447	0.00734463	3.43476	-3.46162	2.01807	9.6388e-05	1.25215e-06	11.2218	5.85846
FBgn0000422	Ddc	2.06263	0.10423	0.00905635	3.30353	-2.6256	4.31187	0.00025687	4.90951e-06	9.54437	4.71673
FBgn0000451	ect	-1.17033	0.271135	0.0552503	-2.19786	-3.9611	3.59224	0.00025687	4.86521e-06	9.55476	4.23531
FBgn0000533	ea	0.757728	0.0259838	0.00102509	4.74388	-1.07264	2.49428	0.000622373	1.65832e-05	8.23185	3.53386
FBgn0001078	ftz-f1	0.529638	0.0211218	0.000747054	4.97061	-1.02398	3.88053	4.19542e-06	5.96732e-09	20.6606	10.9095
FBgn0001258	Ldh	0.798631	0.0136696	0.000373303	5.48753	-0.146947	2.00338	5.46153e-05	5.0287e-07	12.4802	6.93716
FBgn0003495	spz	1.90452	0.0114899	0.000295009	5.66959	0.588263	2.1417	0.00470179	0.000253149	5.78987	0.820062
FBgn0003733	tor	0.0355599	0.981358	0.94734	0.0678938	-6.11789	2.24727	0.0441184	0.00563089	3.60295	-1.92961
FBgn0004652	fru	0.234702	0.42721	0.138261	1.62509	-6.36532	2.61569	8.08569e-06	2.07011e-08	17.963	10.1249
FBgn0004919	gol	1.33701	0.409643	0.126245	1.68347	-4.52631	5.91428	0.0322721	0.00363237	3.8854	-2.34276
FBgn0010039	GstD3	1.67926	6.80774e-05	2.51756e-07	13.5175	7.54352	2.59741	9.33878e-06	2.74643e-08	17.3986	9.84887
FBgn0010040	GstD4	-0.370133	0.745618	0.471907	-0.75055	-5.78594	3.20047	0.0241006	0.00233527	4.17721	-1.3173
FBgn0010041	GstD5	1.58806	0.219231	0.0367532	2.44599	-3.57617	3.64323	0.0462398	0.00598934	3.5637	-2.18138
FBgn0010397	LamC	0.916208	0.00298258	4.4685e-05	7.27194	1.96896	2.67848	4.27709e-06	6.83356e-09	20.3488	11.2375
FBgn0011274	Dif	1.68216	0.000718827	6.12575e-06	9.29379	4.42485	4.49664	3.58671e-05	2.5704e-07	13.4853	7.05045
FBgn0011674	insc	1.95354	0.00347166	5.75406e-05	7.04112	1.94411	2.57752	0.000122151	1.74899e-06	10.7897	5.57637
FBgn0012034	AcCoAS	0.561208	0.0379153	0.00175088	4.37184	-1.72783	2.60504	2.63408e-05	1.67346e-07	14.1661	8.00104
FBgn0012036	Aldh	0.622731	0.0192015	0.000651824	5.07001	-0.91081	3.42698	3.61232e-06	2.89741e-09	22.4018	11.9895
FBgn0013763	Idgf6	1.24495	0.000320557	1.82376e-06	10.7366	5.41097	2.32399	9.33878e-06	3.44675e-08	16.9573	9.62949
FBgn0014033	Sr-CI	1.39872	0.0480507	0.00256975	4.11334	-1.7456	2.77711	0.00162563	5.87297e-05	7.02269	2.27002
FBgn0015011	AhcyL2	0.965381	0.122314	0.0121549	3.12099	-3.19202	2.18394	0.00349277	0.000165946	6.13005	1.28101
FBgn0015577	alpha-Est9	0.77626	0.265186	0.0526801	2.22695	-4.28051	3.54872	0.0239249	0.00230188	4.18685	-1.40681
FBgn0015714	Cyp6a17	0.957856	0.0523689	0.00285531	4.04344	-1.78232	2.45138	0.000486014	1.18439e-05	8.57919	3.85988
FBgn0019660	lncRNA:roX2	-0.588357	0.628972	0.321641	-1.04815	-5.44435	5.92347	0.0377858	0.00455394	3.7389	-2.64926
FBgn0019661	lncRNA:roX1	-1.48877	0.0745588	0.00519635	-3.65421	-3.07637	4.35571	0.0156097	0.00125517	4.60151	-0.83107
FBgn0020414	Idgf3	1.95446	0.00489002	9.36644e-05	6.61123	1.68571	2.64816	0.00224503	9.26027e-05	6.62107	1.85229
FBgn0020416	Idgf1	0.876528	0.21013	0.0335668	2.50104	-3.94779	2.02433	0.00332288	0.000152746	6.19829	1.38347
FBgn0022355	Tsf1	0.970309	0.0350687	0.00152663	4.46577	-1.74384	2.97431	0.000930887	2.82059e-05	7.70624	2.9432
FBgn0023507	D2hgdh	0.554401	0.057085	0.00337768	3.93289	-2.3812	2.18797	0.000439603	1.02543e-05	8.73144	4.00784
FBgn0025631	moody	1.81843	9.48188e-05	4.18276e-07	12.749	7.11865	3.22735	3.61232e-06	3.08277e-09	22.247	11.8508
FBgn0026315	Ugt35A1	1.28642	0.0373216	0.00169869	4.3925	-1.02855	3.22658	0.0163232	0.00134505	4.55335	-0.837599
FBgn0027552	CG10863	0.422263	0.177173	0.0237384	2.71141	-4.35492	2.02826	0.00318145	0.000145407	6.23906	1.42889
FBgn0027929	NimB1	1.8466	0.0919441	0.00742806	3.42765	-2.29399	3.37309	0.00803409	0.000500511	5.26557	0.226058
FBgn0028430	He	1.1642	0.15217	0.0183828	2.86716	-3.25931	2.56272	0.00223371	9.19242e-05	6.62742	1.87399
FBgn0028514	CG4793	3.62034	0.0833461	0.00624345	3.53733	-2.16473	2.02228	0.0131578	0.000986899	4.77081	-0.367682
FBgn0028527	CG18507	0.74266	0.0154174	0.000461967	5.32571	-0.501599	2.07954	2.64571e-05	1.70594e-07	14.135	7.98605
FBgn0028542	NimB4	1.24188	0.146706	0.0170688	2.91247	-3.41366	2.61463	0.00411665	0.0002104	5.93735	1.05411
FBgn0028550	Atf3	0.595825	0.0227506	0.000843495	4.88297	-1.16483	2.64661	9.33878e-06	2.90772e-08	17.2867	9.79203
FBgn0028936	NimB5	1.49093	0.0847985	0.00648737	3.51307	-2.32194	2.67161	0.0225787	0.00210292	4.24761	-1.05263
FBgn0029167	Hml	1.68512	0.015313	0.000457385	5.33321	-0.50132	3.02218	0.000482077	1.17022e-05	8.59182	3.5527
FBgn0029881	pigs	1.83147	2.65054e-05	5.78062e-08	15.9918	9.05698	3.29536	1.69648e-06	8.04323e-10	25.8463	13.2362
FBgn0029989	CG15333	-0.152696	0.97852	0.939178	-0.0784393	-4.95372	5.64734	0.0334432	0.00382127	3.85239	-2.58598
FBgn0030052	CG12065	1.0752	0.00335692	5.47036e-05	7.08684	1.86508	2.4615	2.94125e-05	1.95228e-07	13.9181	7.90107
FBgn0030332	CG9360	0.824979	0.541886	0.235483	1.27045	-5.08962	5.12717	0.038012	0.004592	3.73354	-2.43403
FBgn0030394	Cpr11A	1.79667	0.00132036	1.51492e-05	8.32407	3.46899	2.74134	0.0326236	0.00368747	3.87559	-1.55678
FBgn0030432	CG4404	-0.526581	0.676234	0.379284	-0.924164	-5.47561	2.04921	0.0293102	0.00315169	3.97832	-1.41612
FBgn0030539	CG1368	-0.446427	0.553905	0.247506	-1.23584	-5.97098	2.71089	0.0191018	0.00166638	4.40564	-0.849371
FBgn0030569	CG9411	1.67939	0.0568875	0.00335396	3.93751	-1.91188	4.20967	9.6388e-05	1.23629e-06	11.2386	6.07696
FBgn0030617	CG9095	0.590457	0.0882178	0.00690374	3.47376	-3.17325	2.11822	9.34516e-05	1.14311e-06	11.3422	6.11129
FBgn0030828	CG5162	-0.116938	0.754697	0.487555	-0.723535	-7.03094	3.01663	0.00317141	0.000144647	6.24341	1.39389
FBgn0030926	psh	0.920807	0.07634	0.00537564	3.63254	-2.26051	2.82796	0.0249491	0.00244854	4.14554	-1.30295
FBgn0031055	et	1.28055	0.300364	0.0673297	2.07666	-4.24238	2.07296	0.0447767	0.00572765	3.5921	-1.98524
FBgn0031170	Abca3	0.509506	0.0684234	0.00449625	3.74711	-2.77749	2.55252	7.53663e-05	8.50426e-07	11.741	6.44383
FBgn0031737	obst-E	1.35113	0.00535813	0.000109126	6.48028	1.25769	4.93682	0.00386377	0.000190514	6.01748	0.996935
FBgn0031957	TwdlE	-3.1608	0.369896	0.102312	-1.81671	-4.17796	2.51628	0.0175221	0.00147873	4.48775	-0.765883
FBgn0031975	Tg	0.874576	0.191577	0.0276303	2.61917	-4.0875	2.74976	0.0332194	0.0037894	3.85784	-1.60097
FBgn0032010	CG8086	0.883803	0.233526	0.0414084	2.37355	-4.00878	2.24894	0.0310519	0.00341229	3.92622	-1.48998
FBgn0032040	CG13386	1.6846	0.511119	0.204825	1.36586	-4.62926	5.07056	0.0477141	0.00625721	3.53594	-2.56349
FBgn0032140	CG13117	1.40045	0.112877	0.0104357	3.21535	-2.5813	2.57511	0.00124734	4.12784e-05	7.34545	2.59328
FBgn0032156	CG13124	0.675883	0.0636342	0.00399938	3.82281	-2.6108	2.29314	0.000438532	1.01878e-05	8.73837	3.97508
FBgn0032285	CG17108	1.08119	0.0324127	0.00137076	4.5402	-1.07492	5.40223	0.0489823	0.00646567	3.51518	-2.56995
FBgn0032362	spz4	0.396716	0.811699	0.579686	0.57432	-5.59463	3.05989	0.00370214	0.000180087	6.06321	1.07224
FBgn0032405	firl	0.526595	0.64963	0.346731	0.992304	-5.85246	2.01665	0.00272289	0.000117219	6.41959	1.54566
FBgn0032484	kek4	3.96181	0.0999238	0.00846515	3.3457	-2.53105	4.73428	0.0130983	0.000979953	4.77582	-1.01506
FBgn0032495	CG16820	-0.12887	0.827171	0.609001	-0.52972	-6.83454	2.00337	0.00639044	0.000373271	5.4876	0.500477
FBgn0032602	ppk17	2.07344	0.156541	0.0192584	2.83876	-3.32753	3.4559	0.0247263	0.0024173	4.15412	-1.2189
FBgn0032613	Nepl9	0.97208	0.513327	0.20691	1.359	-4.9523	5.62334	0.0229747	0.00217199	4.22585	-1.93056
FBgn0032614	CG13284	1.46856	0.298609	0.06654	2.08392	-4.04218	2.37817	0.000381837	8.36377e-06	8.95046	4.19924
FBgn0032805	CG10337	1.45936	0.000876306	8.01002e-06	8.99747	4.1675	2.80308	3.58671e-05	2.58477e-07	13.4766	7.48743
FBgn0032897	CG9336	0.651633	0.247355	0.0467313	2.29999	-5.28163	3.38387	0.00139308	4.74222e-05	7.21718	2.36169
FBgn0032899	CG9338	1.44829	0.00297329	4.39818e-05	7.2866	2.21131	3.43629	0.000272115	5.34116e-06	9.44831	4.6359
FBgn0033033	scaf	1.62937	0.00039324	2.53559e-06	10.3265	5.08429	2.63178	9.33878e-06	3.29094e-08	17.0463	9.65473
FBgn0033132	Tsp42Ej	0.845319	0.583938	0.277009	1.1564	-5.14815	2.33073	0.0419717	0.00525425	3.64713	-1.86868
FBgn0033252	CG12769	1.0631	0.115744	0.0109971	3.18287	-2.87686	2.54121	0.00111692	3.56913e-05	7.48171	2.78037
FBgn0033367	PPO2	1.28706	0.0250755	0.000967735	4.78474	-1.32254	2.19379	0.00703119	0.000423645	5.39113	-0.0404637
FBgn0033405	CG13954	-1.08258	0.151394	0.0182172	-2.87268	-3.22352	3.31691	0.00397266	0.000198897	5.98264	0.919576
FBgn0033446	CG1648	0.516165	0.0350687	0.00152964	4.46441	-1.81728	2.15391	8.37391e-06	2.34836e-08	17.7091	10.0043
FBgn0033501	CG12911	2.30461	0.0572003	0.00339535	3.92948	-1.55418	5.49208	0.0113529	0.000797692	4.92317	-0.530465
FBgn0033592	CG13215	5.36123	0.0931417	0.00756914	3.41583	-2.81921	5.67648	0.0364988	0.00435729	3.76736	-2.5662
FBgn0033667	reb	1.38132	0.0337161	0.00143228	4.5098	-0.936082	3.44997	0.00489292	0.000265385	5.7526	0.748299
FBgn0033668	exp	0.826108	0.0208802	0.000726631	4.99073	-0.836898	2.06792	0.000584464	1.51852e-05	8.32164	3.56133
FBgn0033919	CG8547	1.07619	0.0212778	0.000762658	4.95563	-1.07591	2.25155	0.000214981	3.77598e-06	9.84889	4.69678
FBgn0033926	Arc1	0.499876	0.281951	0.0591439	2.1562	-5.41843	2.29743	0.00152488	5.34086e-05	7.10859	2.18948
FBgn0033942	Cpr51A	-0.919073	0.0929164	0.00753305	-3.41883	-3.11346	2.96476	4.67253e-05	3.76603e-07	12.9046	7.22108
FBgn0033978	Cyp6a23	1.79176	0.107922	0.00955808	3.26994	-2.55027	3.69537	0.0234532	0.00224168	4.20463	-1.171
FBgn0034094	Tsf3	1.64075	0.00670778	0.000145019	6.24127	1.25075	3.59983	9.45622e-05	1.17463e-06	11.3061	6.04736
FBgn0034335	GstE1	-0.173705	0.718503	0.434195	-0.818153	-6.75804	2.00119	0.0021529	8.76906e-05	6.66827	1.88278
FBgn0034391	CG15080	1.80694	0.0046638	8.88889e-05	6.65649	1.8925	3.00334	0.00342487	0.000161139	6.15419	1.20062
FBgn0034583	CG10527	1.20439	0.00140164	1.62147e-05	8.25469	3.15465	3.71055	2.50257e-05	1.53509e-07	14.3068	8.02661
FBgn0034639	CG15673	1.9929	0.0898904	0.0071576	3.451	-2.14421	3.42002	0.000214981	3.81201e-06	9.83773	4.67606
FBgn0034745	tous	1.79495	0.456474	0.16093	1.52639	-4.48066	3.78143	0.0230568	0.00218631	4.22143	-1.36363
FBgn0035193	CG9192	1.68424	0.016795	0.000520763	5.23594	0.0485646	2.87432	9.6388e-05	1.24967e-06	11.2244	6.0712
FBgn0035231	Pcyt2	0.185154	0.909018	0.771703	0.298947	-6.15039	2.1471	0.0285982	0.00301819	4.00681	-1.45237
FBgn0035346	CG1146	1.76747	0.00131153	1.48099e-05	8.34729	3.25723	2.20841	9.7854e-05	1.2837e-06	11.1891	5.84483
FBgn0035431	CG14968	0.787792	0.0825996	0.00614837	3.54707	-2.60888	2.84674	0.00413143	0.000212044	5.9311	1.02458
FBgn0035512	Cpr64Ac	-1.21377	0.777344	0.523324	-0.663758	-4.96112	5.27658	0.0235294	0.00225567	4.20045	-1.70074
FBgn0035557	CG11353	0.23045	0.490028	0.186231	1.42982	-6.30888	2.31257	0.000752074	2.14654e-05	7.97313	3.28721
FBgn0035710	SP1173	0.447591	0.0744326	0.00514063	3.66111	-3.09621	2.47964	4.87542e-06	8.3214e-09	19.9037	11.0431
FBgn0036595	CG13046	-0.866065	0.270968	0.055062	-2.19994	-4.25608	2.74897	0.00127271	4.26005e-05	7.31616	2.55731
FBgn0036606	CG13060	-0.969816	0.844284	0.64278	-0.479692	-5.12762	3.53	0.0285139	0.00300659	4.00935	-1.38406
FBgn0036612	CG4998	2.61552	0.172862	0.0229844	2.73104	-3.15896	5.40605	0.00740307	0.000449969	5.34554	0.0888545
FBgn0037126	CG14567	1.95818	0.0227836	0.000849036	4.87826	-0.301181	2.06906	0.0114925	0.000816211	4.90662	-0.226656
FBgn0037128	CG14572	0.659426	0.13713	0.0149879	2.99209	-3.57031	2.46971	0.00530089	0.000293544	5.67347	0.773538
FBgn0037181	CG11370	0.372647	0.285251	0.0607504	2.13979	-5.47673	2.46577	0.00230516	9.6176e-05	6.58842	1.7911
FBgn0037410	Osi2	0.37687	0.546969	0.24055	1.25569	-6.08025	2.12657	0.000171254	2.72811e-06	10.2373	5.24384
FBgn0037487	thw	0.948846	0.201531	0.0306334	2.55654	-4.09516	3.18315	0.00344507	0.000162682	6.14636	1.33653
FBgn0037515	Sp7	1.72039	0.0530757	0.002944	4.02323	-1.41094	2.44508	0.00130156	4.38807e-05	7.28873	2.57885
FBgn0037796	CG12814	0.964003	0.00107665	1.17405e-05	8.58839	3.40742	2.37411	4.19542e-06	5.0437e-09	21.0538	11.5404
FBgn0037853	CG14696	1.49155	0.000446914	3.09356e-06	10.0856	5.00078	2.29634	0.000100074	1.34472e-06	11.1283	6.00013
FBgn0037992	CG4702	-0.717834	0.780661	0.530074	-0.652761	-5.7106	3.86529	0.00695784	0.000416309	5.40438	0.446321
FBgn0038114	CG11670	-1.30919	0.19382	0.0281469	-2.60792	-3.45875	3.10651	0.0476093	0.00622709	3.539	-2.11993
FBgn0038139	PK2-R2	1.97026	0.238868	0.0437901	2.33954	-3.62709	4.47081	0.0176057	0.00148957	4.48271	-1.22767
FBgn0038144	CG8870	4.34365	0.0912095	0.00732547	3.4364	-2.36292	5.99193	0.0300585	0.00327206	3.95371	-2.16516
FBgn0038339	CG6118	-1.05986	0.377105	0.106308	-1.79259	-5.05926	3.69688	0.00608513	0.000353129	5.53018	0.595149
FBgn0038404	CG8925	0.996556	0.0568875	0.0033606	3.93621	-1.8936	3.87406	0.00489332	0.000266335	5.74979	0.555722
FBgn0038419	CG14879	1.47774	0.00358276	6.01496e-05	7.0012	2.16131	2.92075	0.000176336	2.89267e-06	10.1664	5.15648
FBgn0038492	Mur89F	4.94856	0.0559038	0.00323888	3.9604	-1.47678	5.03878	0.00158511	5.57629e-05	7.06948	2.34686
FBgn0038676	CG6026	1.31064	0.0223528	0.000811787	4.91054	-0.488072	5.26447	3.85957e-05	2.8546e-07	13.3235	6.8512
FBgn0038727	CG7432	0.979593	0.00769456	0.000170001	6.11027	0.734422	3.24774	5.66322e-05	5.47742e-07	12.3572	6.83814
FBgn0038761	CG17190	1.14143	0.0743944	0.00507671	3.66912	-2.10308	2.52121	0.0298454	0.00323304	3.96158	-1.46266
FBgn0038832	CG15695	1.06485	0.422636	0.134164	1.64446	-4.72005	2.40146	0.0406757	0.00502564	3.67559	-1.82881
FBgn0038966	pinta	1.59712	0.0665223	0.004249	3.78361	-1.89091	2.47922	0.00968657	0.000634825	5.08939	0.0453325
FBgn0039131	CG12268	-1.80391	0.000702512	5.86204e-06	-9.34317	4.33387	2.64123	4.79902e-05	3.91348e-07	12.8475	7.20095
FBgn0039203	CG13618	2.22054	0.0956533	0.00788192	3.39041	-2.25781	3.14628	0.000475481	1.1497e-05	8.61041	3.86095
FBgn0039226	Ude	1.63861	0.000572861	4.45426e-06	9.65632	4.68247	4.51752	0.000308206	6.45871e-06	9.23469	4.02906
FBgn0039297	CG11852	1.37521	0.00594396	0.000126815	6.35327	1.41585	4.76666	0.00599969	0.000345326	5.54739	-0.0936567
FBgn0039415	CG6142	0.404789	0.626152	0.318717	1.05487	-5.98128	6.57017	0.00192573	7.41368e-05	6.81514	1.03267
FBgn0039756	CG9743	1.47682	0.131895	0.0139416	3.03652	-3.07268	3.30068	0.0452422	0.00579797	3.58434	-1.95435
FBgn0040359	CG11380	2.93754	0.36468	0.0998669	1.83192	-4.14747	2.17928	0.00121062	3.94894e-05	7.38677	2.69649
FBgn0040370	CG13375	1.26817	0.751786	0.483314	0.7308	-4.98536	4.98961	0.0419717	0.0052574	3.64674	-2.25111
FBgn0040600	CG13631	0.626616	0.195107	0.0285993	2.59825	-4.21942	3.24289	0.000541835	1.34611e-05	8.44576	3.68502
FBgn0040942	CG12643	1.18676	0.00358276	6.08111e-05	6.99138	1.85966	2.15908	0.000267011	5.21566e-06	9.47533	4.63436
FBgn0041184	Socs36E	1.85443	0.000952628	9.12748e-06	8.85601	3.68235	2.60445	5.67449e-05	5.54212e-07	12.3403	6.70949
FBgn0043841	vir-1	1.67443	0.000236198	1.27662e-06	11.1964	5.80781	2.72193	7.75559e-06	1.83852e-08	18.205	10.2483
FBgn0050281	CG30281	3.23041	0.191848	0.0277057	2.61752	-3.33548	2.98947	0.0218961	0.00202226	4.274	-1.14146
FBgn0051973	Cda5	1.02077	0.0222326	0.000805313	4.91631	-0.859011	3.6584	2.25006e-05	1.28014e-07	14.6071	8.3036
FBgn0052475	mthl8	1.9085	0.00969727	0.000232639	5.85695	0.753323	2.17082	0.00194359	7.53771e-05	6.80052	1.93589
FBgn0053460	CG33460	2.24263	0.141066	0.0157447	2.96189	-3.07896	2.19813	0.0352948	0.00412988	3.80201	-1.91672
FBgn0054034	CG34034	-0.152696	0.978477	0.937155	-0.0810551	-4.95361	5.1698	0.0460339	0.00593897	3.56906	-2.80637
FBgn0085354	CG34325	1.48441	0.00255736	3.62088e-05	7.46814	2.60047	2.58295	0.00019621	3.27516e-06	10.0173	5.11973
FBgn0085466	CG34437	2.10159	0.0561305	0.00326843	3.95444	-1.55259	6.44607	0.0339217	0.00390167	3.83886	-2.15035
FBgn0086711	mol	0.651426	0.0970334	0.0080884	3.37419	-3.13984	3.54623	0.00106947	3.39723e-05	7.52838	2.72591
FBgn0086758	chinmo	1.51808	0.0023037	3.03636e-05	7.63538	2.38525	4.77654	4.19542e-06	4.24932e-09	21.462	11.6854
FBgn0087011	CG41520	1.96855	0.00309476	4.75394e-05	7.21491	2.29515	2.12995	0.000396053	8.82538e-06	8.89229	4.00644
FBgn0243512	puc	1.5545	0.000242551	1.35696e-06	11.1165	5.81371	2.47748	7.42948e-06	1.69076e-08	18.3778	10.3377
FBgn0259111	Ndae1	1.96806	0.116494	0.0111289	3.17549	-2.59269	4.92481	0.0220447	0.00204017	4.26805	-1.41076
FBgn0259226	CG42326	1.93186	0.0106116	0.000263318	5.75876	0.515994	5.73574	0.0261243	0.00260352	4.10465	-1.34094
FBgn0259715	CG42369	1.63999	0.119903	0.0115856	3.15062	-2.66511	2.00007	0.0396922	0.00485897	3.69722	-1.8228
FBgn0259896	NimC1	1.7606	0.0566433	0.00331395	3.94537	-1.939	2.94902	0.00514934	0.000283687	5.7002	0.710148
FBgn0260386	mtg	1.88007	6.99066e-05	2.65149e-07	13.4372	7.57063	2.69007	4.19542e-06	5.19804e-09	20.9828	11.4753
FBgn0260745	mfas	1.1332	0.000952628	9.31794e-06	8.8338	3.65622	2.19958	9.33878e-06	3.14424e-08	17.1345	9.69637
FBgn0260746	Ect3	0.978538	0.432121	0.142216	1.60687	-4.86157	2.49802	0.00210117	8.42616e-05	6.70296	1.96592
FBgn0261560	Thor	1.48516	0.00325385	5.12174e-05	7.14671	2.29593	2.36794	0.00025888	5.00773e-06	9.52172	4.70734
FBgn0261561	CG42675	1.53441	0.00625191	0.000133978	6.30723	1.34957	2.66113	9.37144e-05	1.15521e-06	11.3282	6.14313
FBgn0261989	CG42807	1.97287	0.0767396	0.00543506	3.62552	-2.01723	2.53431	0.0225982	0.00210853	4.24581	-1.06587
FBgn0262111	f	-0.175973	0.887559	0.727306	-0.359675	-6.14564	3.82828	4.22661e-05	3.20623e-07	13.1464	7.13562
FBgn0264695	Mhc	-0.183221	0.672476	0.374956	-0.93297	-7.19102	2.06201	0.00977463	0.000646019	5.07656	-0.25044
FBgn0264794	lncRNA:CR44024	1.24272	0.133796	0.0143997	3.01666	-2.88954	2.64866	0.000963916	2.99666e-05	7.648	2.85527
FBgn0265052	St3	1.07035	0.107934	0.00956935	3.2692	-3.27352	2.41662	0.0286748	0.00302899	4.00446	-1.57423
FBgn0266758	Esyt2	0.298293	0.151534	0.0182485	2.87163	-4.35734	2.91494	6.62314e-06	1.38165e-08	18.8006	10.3925
FBgn0266970	lncRNA:CR45421	1.15206	0.367486	0.101085	1.8243	-4.44806	4.92427	0.0455514	0.00585265	3.57837	-2.533
FBgn0267600	lncRNA:CR45938	0.618253	0.59181	0.285602	1.13454	-5.37747	4.39236	0.0251131	0.00246702	4.14053	-1.70066
FBgn0283437	PPO1	1.26998	0.0121457	0.000317865	5.61149	-0.133562	2.04254	0.00295803	0.000132952	6.31366	1.13951
FBgn0283741	prage	1.71445	0.000383584	2.36421e-06	10.4125	5.41654	3.3186	4.27709e-06	6.89461e-09	20.3285	10.9233
FBgn0285963	CG46339	1.17097	0.000461451	3.23795e-06	10.031	4.79187	2.01576	9.33878e-06	3.2091e-08	17.095	9.67801
FBgn0286204	ich	2.93636	0.149596	0.0177618	2.88814	-2.9021	2.26792	0.00240761	0.000101135	6.54523	1.74458
FBgn0286778	CG46385	0.122436	0.825806	0.605523	0.534951	-7.48531	2.03845	0.000582422	1.50516e-05	8.33069	3.23449
FBgn0286782	flz	-5.51996	0.0933916	0.00760823	-3.41259	-2.57636	2.60246	0.00877695	0.000558442	5.18399	0.17088
FBgn0287234	slf	1.29051	0.00103327	1.08755e-05	8.66905	3.54747	3.15935	9.5032e-05	1.20437e-06	11.2731	6.09906
FBgn0287619	lncRNA:CR46488	1.82483	0.141305	0.0158349	2.95839	-2.83633	3.20711	0.016174	0.00132661	4.56294	-0.799738

## Sheet: Upregulated in Early and Late
Gene_ID	Gene	logFC_Early	adj_pval_Early	pval_Early	tstat_Early	bstat_Early	logFC_Late	adj_pval_Late	pval_Late	tstat_Late	bstat_Late
FBgn0002930	nec	2.46922	0.0114899	0.000295256	5.66893	0.752601	4.01514	0.0107864	0.00074664	4.97101	-0.561317
FBgn0004956	upd1	2.94466	4.29621e-05	1.26287e-07	14.6298	8.33997	3.93956	2.50257e-05	1.54029e-07	14.3013	8.04574
FBgn0005660	Ets21C	4.68523	0.000124689	6.00314e-07	12.2265	6.48544	5.59351	3.84892e-05	2.81023e-07	13.3476	6.85038
FBgn0011722	Tig	3.36695	0.00535813	0.000109236	6.47943	1.13211	5.75583	0.000607329	1.5952e-05	8.27132	3.42267
FBgn0015034	Cyp4e1	2.31286	0.039962	0.00192875	4.30604	-0.97376	2.447	0.0388794	0.00472997	3.7145	-1.77779
FBgn0016078	wun	2.04771	0.000513354	3.84553e-06	9.82745	4.76658	2.19728	7.6276e-05	8.67924e-07	11.7131	6.29854
FBgn0028886	CG15279	4.21787	1.21738e-05	1.38522e-08	18.7951	10.0413	5.67634	9.33878e-06	3.45356e-08	16.9535	8.29133
FBgn0029608	CG3091	2.41592	0.0114258	0.000290357	5.68201	0.786255	4.88962	0.0159999	0.00130627	4.57369	-1.16096
FBgn0029896	CG3168	2.58507	1.38022e-05	1.70139e-08	18.3648	10.3303	2.82008	3.51661e-06	2.00073e-09	23.3484	12.4363
FBgn0030309	CG1572	2.08306	1.16476e-05	9.94011e-09	19.5101	10.8645	3.37072	9.92884e-07	3.76592e-10	28.1236	13.863
FBgn0030310	PGRP-SA	4.34819	5.50363e-05	1.77984e-07	14.0665	7.41463	5.42348	4.5104e-05	3.51104e-07	13.0094	6.09148
FBgn0030904	upd2	7.60292	7.37541e-05	2.86736e-07	13.3167	4.6975	6.64266	7.25183e-06	1.58157e-08	18.5166	7.92452
FBgn0030958	CR6900	4.26893	0.00120208	1.33362e-05	8.45542	3.6482	4.45561	0.00019621	3.33032e-06	9.99744	4.93381
FBgn0030964	Pvf1	3.13061	0.000391749	2.48883e-06	10.3493	5.31756	2.67415	1.54388e-05	7.75162e-08	15.4671	8.7989
FBgn0031089	aspr	4.48155	9.48188e-05	4.09906e-07	12.7789	6.52444	6.08309	2.57058e-05	1.60874e-07	14.2303	6.4582
FBgn0031426	CG18641	4.79048	0.0346659	0.00148578	4.48447	-1.17385	8.5659	0.00688223	0.000408522	5.41873	-1.45739
FBgn0031630	CG15629	2.63325	0.00873805	0.000200513	5.97611	1.12966	3.13082	0.0228821	0.00215118	4.23233	-1.08046
FBgn0032225	CG5022	2.49162	0.00873805	0.000200116	5.97771	1.13572	2.87296	0.00332383	0.00015349	6.19427	1.37949
FBgn0032297	CG17124	4.46223	1.1879e-05	1.23904e-08	19.0326	10.2487	4.1246	3.61232e-06	2.61057e-09	22.6645	11.8549
FBgn0032587	CG5953	2.25319	0.00347166	5.7333e-05	7.04438	2.28634	3.15694	9.93855e-05	1.31936e-06	11.1532	6.00522
FBgn0032601	yellow-b	2.14586	0.000362883	2.13339e-06	10.5397	5.31735	4.30984	9.33878e-06	3.26393e-08	17.0622	9.66204
FBgn0032955	CG2201	2.86095	0.000124689	6.02989e-07	12.2201	6.77135	3.00374	2.0999e-05	1.15305e-07	14.7826	8.37201
FBgn0033134	Tsp42El	2.01557	0.00187268	2.32306e-05	7.89518	3.15807	4.16262	0.000242352	4.41225e-06	9.66728	4.54591
FBgn0033483	egr	5.76852	1.97528e-06	1.99982e-10	30.1725	14.1582	6.36531	2.69436e-07	2.55487e-11	37.901	15.8842
FBgn0033598	Cpr47Eb	3.89826	0.0406937	0.00199306	4.28384	-1.04528	4.70108	0.0460597	0.00596165	3.56664	-2.14082
FBgn0033980	Cyp6a20	3.54772	0.00503898	9.72895e-05	6.57852	1.57934	6.82613	0.000470078	1.12772e-05	8.63074	1.97141
FBgn0034352	Dnaaf3	10.0929	0.0038609	6.62643e-05	6.9146	-0.913433	10.2596	0.00162563	5.85412e-05	7.02558	-1.03105
FBgn0034693	flap	3.48664	0.000203421	1.06089e-06	11.4417	5.97148	4.63772	8.08569e-06	2.05645e-08	17.9764	9.26151
FBgn0035049	Mmp1	3.61137	1.97528e-06	5.61904e-10	26.8993	13.6605	4.12767	5.44373e-07	1.54857e-10	31.0412	14.8037
FBgn0035076	Ance-5	2.10068	0.00939738	0.000222771	5.89155	0.887088	2.29191	0.00468998	0.000251709	5.79438	0.836944
FBgn0036369	CG10089	2.44195	0.00769317	0.000169241	6.11394	1.28284	2.52149	6.58606e-05	6.9124e-07	12.0277	6.6119
FBgn0036690	Ilp8	8.58672	0.00131153	1.49235e-05	8.33945	3.129	8.11183	0.000930887	2.83873e-05	7.70006	2.53941
FBgn0037012	Rcd2	3.5545	2.7408e-05	6.69406e-08	15.7274	8.72971	4.43303	1.02847e-05	4.01903e-08	16.6649	8.80627
FBgn0037989	ATP8B	2.18638	3.41223e-05	9.38315e-08	15.1343	8.63498	2.60912	4.19542e-06	4.47015e-09	21.3406	11.6064
FBgn0038070	CG6753	4.85535	0.00333849	5.34901e-05	7.1072	2.074	4.61659	6.65517e-05	7.06788e-07	11.9967	6.29298
FBgn0038088	CG10126	2.81281	9.48188e-05	4.16127e-07	12.7566	7.15957	4.29761	6.62314e-06	1.26004e-08	18.9966	10.3673
FBgn0038243	CG8066	2.14466	0.00424076	7.72071e-05	6.77943	2.04989	3.71759	0.000930887	2.84227e-05	7.69886	2.64589
FBgn0038290	CG6912	3.19274	0.0046638	8.84618e-05	6.66067	1.88869	5.97483	0.00273075	0.000117845	6.41508	0.785412
FBgn0039323	CG10559	2.29784	0.000876306	8.1006e-06	8.98522	4.22965	3.2121	0.000129996	1.92295e-06	10.6698	5.3968
FBgn0039464	CG6330	2.20259	0.000992254	1.00674e-05	8.75103	3.98696	3.09508	5.80367e-05	5.72333e-07	12.2944	6.81948
FBgn0040532	CG8369	2.42981	0.0024734	3.4242e-05	7.52089	2.83358	2.23794	0.0264799	0.00266965	4.08799	-1.26709
FBgn0041087	wun2	5.0004	1.89419e-05	3.29718e-08	17.0427	8.87228	3.60248	4.19542e-06	5.73471e-09	20.753	11.1317
FBgn0050446	Tdc2	5.8544	0.000952628	9.27015e-06	8.83933	3.45822	4.89191	0.0035291	0.000169662	6.1119	0.928582
FBgn0051370	CG31370	2.98662	0.0102302	0.000249305	5.80198	0.84587	3.71647	0.00233475	9.78532e-05	6.57355	1.47975
FBgn0053329	Sp212	2.48226	0.0204947	0.000711272	5.00627	-0.0780685	6.81029	0.0131136	0.000982341	4.77409	-1.91594
FBgn0053542	upd3	4.41171	1.89419e-05	2.9286e-08	17.2727	9.45498	5.82436	1.329e-05	6.11554e-08	15.8898	8.07541
FBgn0058469	lncRNA:CR40469	2.03337	0.0446724	0.00228913	4.19058	-2.20827	2.18398	0.017236	0.00144805	4.50223	-1.68534
FBgn0259977	Tdc1	4.67336	4.44239e-05	1.34796e-07	14.5212	8.03252	6.93943	9.7854e-05	1.28975e-06	11.1829	4.95979
FBgn0264894	CG44085	4.12902	2.20916e-06	8.37913e-10	25.7288	12.634	4.79184	4.05809e-07	7.69597e-11	33.544	14.5085
FBgn0264979	CG4267	4.56627	0.0297082	0.0012254	4.61828	-0.631309	3.64748	0.00451609	0.000239807	5.8328	0.957099
FBgn0267160	asRNA:CR45600	3.63903	0.0269702	0.00107922	4.7075	-0.638524	4.21077	0.00489332	0.000266282	5.74994	0.41248
FBgn0267339	p38c	2.04991	0.0370279	0.00167479	4.4022	-0.844601	2.30132	0.0056383	0.000315069	5.61835	0.688521
FBgn0267635	lncRNA:CR45973	2.64701	0.00086465	7.7889e-06	9.02803	4.27671	2.30714	0.000370755	8.01557e-06	8.99672	4.24159
FBgn0267910	lncRNA:CR34335	2.26834	0.00405018	7.18172e-05	6.8432	1.65456	2.20106	0.00300409	0.000135307	6.29899	1.05553

## Sheet: Downregulated in Late Damaged
Gene_ID	Gene	logFC_Early	adj_pval_Early	pval_Early	tstat_Early	bstat_Early	logFC_Late	adj_pval_Late	pval_Late	tstat_Late	bstat_Late
FBgn0000448	Hr3	0.566834	0.962487	0.895523	0.13504	-4.97217	-4.37722	0.0284278	0.00299481	-4.01194	-1.37007
FBgn0000639	Fbp1	-2.88422	0.201531	0.0306227	-2.55675	-4.28298	-2.60954	0.0265056	0.00267669	-4.08624	-2.27838
FBgn0001255	ImpE3	-0.63098	0.788001	0.543282	-0.631477	-6.1765	-2.20061	0.0016475	5.96762e-05	-7.0083	1.79335
FBgn0002573	sens	-3.9915	0.201664	0.0307487	-2.55426	-3.47365	-2.96864	0.0066584	0.000393342	-5.44757	0.425348
FBgn0004360	Wnt2	-1.10894	0.0147728	0.000431446	-5.37731	-0.174472	-2.41519	5.90398e-05	5.93422e-07	-12.2429	6.76784
FBgn0004865	Eip78C	-2.32822	0.454561	0.159006	-1.53427	-4.85161	-2.84982	0.000441824	1.03481e-05	-8.72176	3.74639
FBgn0005626	ple	0.937895	0.845224	0.644698	0.476891	-5.65404	-2.47719	0.0304098	0.00333049	-3.94211	-1.8928
FBgn0015773	NetA	-1.78075	0.23778	0.0432061	-2.34771	-3.70295	-2.52818	0.000136346	2.0686e-06	-10.5782	5.57701
FBgn0028491	CG2930	0.509669	0.784415	0.535985	0.643198	-5.80932	-2.39916	0.0191018	0.00166568	-4.40593	-0.893488
FBgn0028855	CG15282	-1.5048	0.158774	0.0196924	-2.82517	-3.71526	-3.62954	0.0107051	0.000731135	-4.98624	-0.148194
FBgn0029814	CG15765	-5.57097	0.0675214	0.00433674	-3.77041	-2.17025	-2.23147	0.00333068	0.000154589	-6.18838	1.37086
FBgn0029835	CG5921	-1.86896	0.34368	0.088529	-1.90728	-4.12642	-2.13483	0.0140037	0.00107159	-4.71251	-0.435579
FBgn0029863	CG3823	-1.03736	0.318037	0.0753117	-2.0076	-4.53085	-2.58182	5.48654e-05	5.20248e-07	-12.4311	6.93653
FBgn0029864	CG15894	0.639785	0.916198	0.7865	0.278986	-4.93343	-2.36347	0.0302833	0.00330515	-3.94711	-1.45801
FBgn0029924	CG4586	-0.897751	0.633217	0.326158	-1.03786	-5.66499	-2.49983	0.000830815	2.44218e-05	-7.84616	2.99422
FBgn0030051	spirit	-0.588898	0.829042	0.612073	-0.525112	-5.57894	-2.07175	0.00355653	0.000171318	-6.10396	1.16342
FBgn0031031	CG14218	-5.3637	0.0743944	0.00509319	-3.66704	-2.6541	-5.85388	0.0257067	0.00254483	-4.11983	-2.37828
FBgn0031264	CG11835	-1.26739	0.294097	0.0645191	-2.10287	-4.50314	-2.04596	0.0056383	0.000316506	-5.61481	0.48252
FBgn0031619	CG3355	-2.28848	0.236883	0.0426515	-2.35557	-3.61391	-2.98105	0.00594614	0.000339857	-5.55971	0.622825
FBgn0031741	CG11034	0.968107	0.716094	0.429313	0.827188	-5.1415	-2.0923	0.0392617	0.00479137	-3.70621	-1.80461
FBgn0031955	CG14535	-0.152696	0.97823	0.935749	-0.0828737	-4.95352	-5.33977	0.0326236	0.00369608	-3.87407	-2.56036
FBgn0035300	CG1139	-2.99255	0.0699007	0.00469938	-3.71867	-1.85897	-4.96323	0.00289451	0.000128724	-6.34073	0.59676
FBgn0035434	Drsl5	-0.152696	0.981358	0.946115	-0.0694763	-4.9541	-4.32	0.0149146	0.00116675	-4.65263	-0.966141
FBgn0035625	Blimp-1	-1.203	0.912594	0.780282	-0.287358	-5.45346	-3.02943	0.00315385	0.000143547	-6.24975	0.830686
FBgn0035737	Cpr65Ec	-3.8309	0.292135	0.0635739	-2.11193	-3.91796	-2.57509	0.0142618	0.0010981	-4.69527	-0.465199
FBgn0036316	nebu	-1.3041	0.00939165	0.000221745	-5.89524	0.813338	-2.15941	8.37391e-06	2.24687e-08	-17.7977	10.0537
FBgn0036677	CG13023	-3.42107	0.259109	0.050304	-2.2551	-3.69462	-2.08533	0.000703351	1.96079e-05	-8.06314	3.30714
FBgn0036678	CG11905	-0.860195	0.357714	0.0953134	-1.86117	-5.22256	-2.09949	0.000963916	2.99796e-05	-7.64758	2.67252
FBgn0037323	CG2663	-5.84084	0.116494	0.0111311	-3.17537	-2.99756	-2.52683	0.0119651	0.000861136	-4.86811	-0.232693
FBgn0037665	St2	-2.94926	0.66893	0.371191	-0.940692	-4.83393	-2.30067	0.00206817	8.19739e-05	-6.72697	1.74662
FBgn0038109	CG11656	-0.995115	0.468116	0.169342	-1.49289	-5.19405	-2.28358	0.0361506	0.00429515	-3.77663	-1.80043
FBgn0038652	CG7720	0.704715	0.691422	0.39862	0.885674	-6.10848	-2.03154	0.00911307	0.000587605	-5.14631	-0.370382
FBgn0039102	SPE	-1.23629	0.176508	0.0236326	-2.71413	-3.31327	-2.37375	0.0287614	0.00305178	-3.99952	-1.4089
FBgn0039527	CG5639	-0.0366486	0.985214	0.962326	-0.0485524	-6.26546	-2.05682	0.000582422	1.50286e-05	-8.33226	3.38869
FBgn0039795	Spn100A	-0.227907	0.984909	0.960717	-0.0506287	-5.49056	-3.35411	0.00607153	0.000350613	-5.53569	0.00770629
FBgn0050487	CG30487	-0.0501595	0.979278	0.940773	-0.0763783	-6.05453	-2.22133	0.0142928	0.0011032	-4.69201	-0.491283
FBgn0051559	CG31559	-1.61072	0.664864	0.366339	-0.950727	-4.85676	-3.3705	0.0214482	0.0019748	-4.29006	-1.07423
FBgn0052447	CG32447	-1.64531	0.0080706	0.000181708	-6.05591	0.526761	-2.4728	0.000314999	6.63092e-06	-9.20542	4.10309
FBgn0085273	CG34244	-0.152696	0.983176	0.952604	-0.0610975	-4.95441	-2.91818	0.0348952	0.00406989	-3.81148	-1.65731
FBgn0259224	CG42324	-1.2335	0.347328	0.090076	-1.89648	-4.54101	-2.41569	0.00434579	0.000228292	-5.87199	0.990432
FBgn0263049	lncRNA:let7C	1.35932	0.804364	0.567712	0.59289	-4.87614	-2.75314	0.0138366	0.00104962	-4.72715	-0.430602
FBgn0263974	qin	-0.981235	0.238868	0.043745	-2.34017	-3.9819	-2.81635	0.0039948	0.000201142	-5.97358	1.05085
FBgn0264562	Hr4	-0.0512489	0.992704	0.97962	-0.0262573	-6.28826	-2.93403	0.00881004	0.000561383	-5.1801	-0.584126

## Sheet: Downregulated in Early Damaged
Gene_ID	Gene	logFC_Early	adj_pval_Early	pval_Early	tstat_Early	bstat_Early	logFC_Late	adj_pval_Late	pval_Late	tstat_Late	bstat_Late
FBgn0000061	al	-2.09162	0.00107665	1.17366e-05	-8.58874	3.8371	-1.87645	0.000172309	2.7776e-06	-10.2155	5.22403
FBgn0003319	Sb	-2.12998	0.0348688	0.00150214	-4.47691	-1.06456	-1.8725	0.00158714	5.62858e-05	-7.06104	1.97113
FBgn0003372	Sgs1	-4.58471	0.040762	0.00202148	-4.27426	-1.29719	0.970594	0.676053	0.439633	0.808169	-5.14644
FBgn0003373	Sgs3	-8.69936	0.0184974	0.000599156	-5.13195	-1.63396	-1.95914	0.0154874	0.00123652	-4.61196	-0.598685
FBgn0004394	pdm2	-3.75571	1.124e-05	8.52644e-09	-19.8494	10.4477	-1.16372	0.000176336	2.87986e-06	-10.1717	5.10296
FBgn0013812	Dhc93AB	-5.64299	0.0170701	0.000535767	-5.21478	-1.02439	-1.02501	0.0275123	0.00285402	-4.04374	-1.57254
FBgn0016675	Lectin-galC1	-4.6077	0.0385172	0.00181154	-4.34863	-1.09418	2.1884	0.0647349	0.0096743	3.26242	-2.4504
FBgn0028540	CG9008	-4.07102	1.4287e-05	1.89663e-08	-18.1413	9.9066	-1.36432	0.00333068	0.000154604	-6.1883	1.18961
FBgn0028544	Vajk3	-2.64693	9.48188e-05	4.01777e-07	-12.8085	7.17239	-1.46102	0.167684	0.0404888	-2.38719	-3.87102
FBgn0029804	CG3097	-4.27751	0.000952628	9.45389e-06	-8.81826	4.03188	-0.820286	0.016947	0.00141252	-4.51941	-1.5667
FBgn0030443	CG12715	-3.97367	0.0497422	0.00268851	-4.08331	-1.39322	-1.81115	0.515884	0.263861	-1.19091	-4.73795
FBgn0030588	CG9521	-3.18241	0.0236906	0.000903057	-4.83407	-0.333189	-2.7783	0.165817	0.0395997	-2.40068	-3.52417
FBgn0032132	CG4382	-2.72286	0.00389271	6.759e-05	-6.89697	2.1754	-0.735223	0.00380718	0.00018664	-6.03414	0.480414
FBgn0032693	Cyp310a1	-5.28114	1.96653e-05	4.10238e-08	-16.6262	9.00781	-1.98902	0.00152488	5.31904e-05	-7.1123	2.32585
FBgn0033731	Cpr49Ah	-5.43059	6.72675e-05	2.42382e-07	-13.5766	7.68575	1.69536	0.00276508	0.000120351	6.39731	1.05472
FBgn0034045	CG8249	-2.25345	0.0347693	0.0014935	-4.48089	-0.741339	-1.94591	0.0280414	0.00293284	-4.02574	-1.35467
FBgn0034301	CG5756	-3.53119	0.0265306	0.00105619	-4.72273	-0.569085	-1.31236	0.39218	0.163662	-1.51534	-4.64071
FBgn0035510	Cpr64Aa	-3.78358	1.1879e-05	1.20826e-08	-19.0865	10.2303	1.66974	7.1381e-05	7.64845e-07	11.887	6.53268
FBgn0035956	Doc2	-3.1056	0.00945431	0.000225017	-5.88353	1.00616	-1.48294	0.0196794	0.00173592	-4.3777	-1.07443
FBgn0036899	tey	-3.69877	1.89419e-05	3.34465e-08	-17.0151	9.18977	-1.74582	4.22661e-05	3.2032e-07	-13.1478	7.41134
FBgn0037534	Elovl7	-2.49092	0.0210331	0.00073594	-4.98148	-0.0893615	0.387882	0.643899	0.402214	0.878667	-5.83111
FBgn0038511	cysu	-2.41132	0.000423153	2.76859e-06	-10.2194	5.28363	-1.96921	1.2946e-05	5.76962e-08	-15.9953	9.11364
FBgn0039678	Obp99a	-2.57819	0.00194514	2.45309e-05	-7.8418	3.15532	-1.20729	0.00747395	0.000455694	-5.336	0.0855542
FBgn0039852	nyo	-2.7477	1.124e-05	7.77645e-09	-20.0557	11.0615	-0.747454	0.00167207	6.07247e-05	-6.99265	1.69874
FBgn0046763	peg	-3.28087	1.97528e-06	5.61417e-10	-26.9019	13.6209	-1.30218	8.9556e-05	1.07848e-06	-11.4197	6.00545
FBgn0051601	CG31601	-8.73321	0.045711	0.00237527	-4.16584	-2.20565	-1.10105	0.754052	0.539477	-0.637578	-5.1032
FBgn0053993	Egfrap	-2.16921	0.000734541	6.41097e-06	-9.24295	4.42163	-1.17859	0.00209979	8.36252e-05	-6.70956	1.58333
FBgn0063127	lncRNA:CR33938	-2.49922	0.000599546	4.92671e-06	-9.54037	4.72517	0.0299982	0.924033	0.827997	0.223622	-7.43895
FBgn0085424	nub	-2.82393	1.124e-05	6.83868e-09	-20.3471	11.2355	-1.37191	0.000130318	1.94006e-06	-10.6586	5.38635
FBgn0250839	CG2016	-2.37743	0.00388553	6.70555e-05	-6.90403	2.17825	-0.370969	0.169652	0.0414113	-2.3735	-4.76113
FBgn0259230	lectin-22C	-6.4575	0.0136043	0.000370229	-5.49387	-0.649695	0.272255	0.958918	0.904112	0.123874	-4.93785
FBgn0262139	trh	-2.45045	1.89419e-05	3.77186e-08	-16.7852	9.51124	-1.73668	5.09546e-05	4.63839e-07	-12.5975	7.0376
FBgn0264574	Glut1	-2.02502	0.000995348	1.01932e-05	-8.7378	4.00967	-1.42103	6.58606e-05	6.93204e-07	-12.0238	6.54963
FBgn0265422	lncRNA:CR44334	-3.22782	2.7408e-05	6.34151e-08	-15.8244	8.88358	-0.855454	0.00406253	0.000206863	-5.95098	0.62168
FBgn0266261	Sgsf	-7.09396	0.0486437	0.00260608	-4.104	-2.2773	-0.739577	0.877795	0.741907	-0.339555	-4.94764
FBgn0267337	rn	-2.42208	1.89419e-05	3.076e-08	-17.1771	9.73001	-1.07289	0.000789566	2.26104e-05	-7.92181	2.77658

## Sheet: Downregulated in Early and Late
Gene_ID	Gene	logFC_Early	adj_pval_Early	pval_Early	tstat_Early	bstat_Early	logFC_Late	adj_pval_Late	pval_Late	tstat_Late	bstat_Late
FBgn0000157	Dll	-3.03486	2.7408e-05	6.75714e-08	-15.7106	8.95981	-2.3555	2.50257e-05	1.49918e-07	-14.3456	8.14507
FBgn0001217	Hsc70-2	-7.43545	0.0275879	0.00112486	-4.67831	-0.767304	-4.49731	0.00351616	0.000168039	-6.11977	1.29909
FBgn0001254	ImpE2	-4.55059	0.0275525	0.00111648	-4.68358	-0.56261	-3.39147	9.5032e-05	1.2075e-06	-11.2696	5.8771
FBgn0001319	kn	-4.85378	0.000599546	4.93883e-06	-9.53756	4.1684	-2.81901	5.00389e-05	4.27034e-07	-12.7185	7.10395
FBgn0003130	Poxn	-5.51666	0.00181523	2.2032e-05	-7.94737	2.54011	-2.70473	0.00102527	3.21795e-05	-7.5799	2.88692
FBgn0003374	Sgs4	-6.57587	0.0413975	0.00207262	-4.25739	-1.81316	-3.13113	0.0182332	0.00156294	-4.4496	-0.810031
FBgn0003377	Sgs7	-3.89298	0.00417507	7.52193e-05	-6.80237	1.97359	-2.08796	0.00401425	0.000203263	-5.96512	1.0712
FBgn0004592	Eig71Ee	-7.38943	0.0139076	0.000386395	-5.46117	-0.830943	-2.69251	0.0041266	0.000211299	-5.93392	1.07674
FBgn0011746	ana	-3.97115	0.0091258	0.000212872	-5.92797	0.830845	-4.06335	0.000135401	2.04141e-06	-10.5947	5.22199
FBgn0020307	dve	-5.71089	0.000366459	2.22391e-06	-10.4881	5.23129	-3.54934	0.000100074	1.34748e-06	-11.1257	5.99646
FBgn0024294	Spn43Aa	-3.34827	0.00187268	2.3262e-05	-7.89385	3.2076	-2.38402	1.329e-05	6.17495e-08	-15.8724	9.005
FBgn0025360	Optix	-7.53884	0.0150272	0.000447424	-5.34982	-1.29116	-3.27932	0.00116982	3.78256e-05	-7.42707	2.55034
FBgn0028789	Doc1	-2.78677	0.0223759	0.000818812	-4.90433	-0.385667	-2.12325	0.0259657	0.00258278	-4.10997	-1.60007
FBgn0030494	Cpr12A	-3.35969	6.37553e-05	2.23682e-07	-13.7024	7.6935	-2.54007	4.63205e-05	3.68947e-07	-12.9352	7.27723
FBgn0031032	CG14204	-6.97987	0.0228281	0.000857192	-4.8714	-1.79815	-7.01856	0.0118336	0.000848305	-4.87888	-1.90491
FBgn0031675	CG9121	-2.92513	0.00321862	5.03578e-05	-7.16216	2.40267	-2.08877	0.00310741	0.000140549	-6.2673	1.47385
FBgn0032538	Vajk2	-2.79804	1.89419e-05	3.5091e-08	-16.9229	9.58019	-2.16691	0.0222645	0.00206684	-4.25928	-1.03868
FBgn0034462	CG15905	-3.46766	0.0260682	0.00103323	-4.73827	-0.510032	-3.0637	6.62314e-06	1.3299e-08	-18.8816	10.4958
FBgn0035865	CG7201	-3.64508	0.0023228	3.1557e-05	-7.59853	2.73492	-2.16197	0.0196794	0.00173317	-4.37878	-0.88164
FBgn0038523	Sgs5bis	-6.71813	0.0254409	0.000988966	-4.76932	-1.89123	-2.90268	0.00903035	0.000578847	-5.15741	-0.0214625
FBgn0043550	Tsp68C	-7.04445	0.0275525	0.00111927	-4.68182	-1.92585	-7.97604	0.00711958	0.000430037	-5.37978	-1.64141
FBgn0051157	CG31157	-9.67167	0.00424656	7.79321e-05	-6.77123	-0.908132	-4.56424	0.000205865	3.57228e-06	-9.91425	4.19278
FBgn0053508	ppk13	-8.81332	0.00429178	7.93569e-05	-6.75535	0.169371	-5.27366	0.00352843	0.000169295	-6.11368	0.699866
FBgn0053509	CG33509	-6.23811	0.00335247	5.40413e-05	-7.09789	1.28759	-6.57832	0.0170523	0.00142938	-4.5112	-1.77501
FBgn0259986	nab	-2.23024	5.23038e-05	1.63666e-07	-14.2023	8.07121	-2.31787	0.000196573	3.37377e-06	-9.98202	5.09502
FBgn0266046	asRNA:bsAS	-4.17053	0.000433617	2.91929e-06	-10.1553	4.57606	-2.77561	4.5104e-05	3.53934e-07	-12.9974	7.17721
FBgn0268063	ltl	-4.17952	0.000119272	5.54174e-07	-12.3404	6.86034	-4.01165	1.18159e-05	4.92983e-08	-16.2834	9.2575

## Sheet: Upregulated in Early Damaged
Gene_ID	Gene	logFC_Early	adj_pval_Early	pval_Early	tstat_Early	bstat_Early	logFC_Late	adj_pval_Late	pval_Late	tstat_Late	bstat_Late
FBgn0001253	ImpE1	3.16662	0.000242356	1.33289e-06	11.1399	5.85344	-1.20301	0.0101692	0.000687528	-5.03101	-0.929105
FBgn0010453	Wnt4	2.98385	0.000556957	4.27778e-06	9.70315	4.85656	0.8609	0.00450606	0.00023842	5.83741	0.329396
FBgn0011829	Ret	3.16084	0.000599546	4.946e-06	9.5359	4.65252	0.658216	0.215495	0.0607088	2.14021	-4.61056
FBgn0030159	CG9689	2.07778	0.000433617	2.90596e-06	10.1608	5.01051	1.99615	0.000103573	1.41423e-06	11.0627	5.7198
FBgn0030598	CG9503	2.04779	0.00048226	3.42969e-06	9.9625	5.07874	0.86329	0.00132179	4.47449e-05	7.2707	2.13947
FBgn0030905	CG15059	6.87656	0.0382594	0.00178491	4.35872	-2.11179	4.739	0.0579234	0.00824417	3.36225	-2.72139
FBgn0031645	CG3036	2.16885	3.22509e-05	8.56272e-08	15.2929	8.72591	0.593201	0.00852087	0.000534877	5.21602	-0.554725
FBgn0034253	CG10936	2.46486	0.000229849	1.22052e-06	11.2555	5.93951	0.422174	0.196318	0.0525698	2.22823	-5.40131
FBgn0034903	sona	2.14224	1.124e-05	5.67989e-09	20.7753	11.4223	1.95249	8.37391e-06	2.38211e-08	17.6806	9.99651
FBgn0035089	Phk-3	2.09157	1.89419e-05	3.66785e-08	16.8384	9.53556	1.84039	1.87956e-05	9.80236e-08	15.059	8.52818
FBgn0036750	CG6034	2.28492	0.00297329	4.37791e-05	7.29087	2.59702	2.46784	0.23169	0.0676322	2.07391	-3.89689
FBgn0039051	CG17109	2.78378	0.0472899	0.00252358	4.12541	-1.24792	1.5017	0.675761	0.439251	0.808868	-5.02333
FBgn0039257	tnc	2.48774	8.37543e-05	3.33556e-07	13.0866	7.24416	1.09258	0.00376866	0.000184037	6.04555	0.482509
FBgn0264566	CG43938	5.91382	0.044461	0.00225973	4.19925	-2.25215	1.07621	0.479651	0.233776	1.27547	-4.80705

## Sheet: Upregulated in Late Downregulat
Gene_ID	Gene	logFC_Early	adj_pval_Early	pval_Early	tstat_Early	bstat_Early	logFC_Late	adj_pval_Late	pval_Late	tstat_Late	bstat_Late
FBgn0033158	CG12164	-3.06722	0.00594092	0.000126187	-6.35744	1.4938	3.39616	0.0342634	0.00395552	3.82996	-1.77026
FBgn0040279	Osi14	-2.29478	0.00318113	4.94695e-05	-7.17843	2.43271	2.33498	0.00357005	0.000172308	6.09924	1.2531
